# Supplementary material for: RNA-Seq Analysis of the Response of the Halophyte, Mesembryanthemum crystallinum (Ice Plant) to High Salinity
Source: PLoS One. 2015 Feb 23;10(2):e0118339. doi: 10.1371/journal.pone.0118339 (PMC4338230; doi:10.1371/journal.pone.0118339)
Supplement: S1 Table — (XLSX) [file pone.0118339.s001.xlsx]

## Sheet: Sheet1
MCR_id	0 mM	140 mM	250 mM	500 mM	FDR1	FDR2	FDR3	AGI code	gene_discription
Mcr000072.000	2	2	1	2	1	1	1	ATCG00040.1	maturase K
Mcr000249.000	5	2	3	2	1	1	1	AT4G27700.1	Rhodanese/Cell cycle control phosphatase superfamily protein
Mcr000306.000	4	9	3	3	1	1	1	AT5G02220.1	unknown protein
Mcr000689.000	4	8	3	3	1	1	1	AT4G13500.1	unknown protein
Mcr000721.000	4	2	2	2	1	1	1	AT5G16020.1	gamete-expressed 3
Mcr000762.000	2	4	0	2	1	1	1	AT5G52190.1	Sugar isomerase (SIS) family protein
Mcr000804.000	43	36	92	339	1	1	0.00239638	AT1G53270.1	ABC-2 type transporter family protein
Mcr000805.000	51	89	96	33	1	1	1	AT1G26760.1	SET domain protein 35
Mcr000807.000	68	79	81	59	1	1	1	AT5G08400.2	Protein of unknown function (DUF3531)
Mcr000808.000	57	66	39	12	1	1	1	AT1G62981.2	Protein of unknown function (DUF1191)
Mcr000809.000	110	57	107	52	1	1	1	AT4G03500.1	Ankyrin repeat family protein
Mcr000817.000	67	36	97	48	1	1	1	AT4G23810.1	WRKY family transcription factor
Mcr000820.000	57	56	85	43	1	1	1	AT5G40610.1	NAD-dependent glycerol-3-phosphate dehydrogenase family protein
Mcr000822.000	63	55	67	63	1	1	1	AT5G02710.1	unknown protein
Mcr000833.000	19	36	28	8	1	1	1	AT5G14510.1	ARM repeat superfamily protein
Mcr000834.000	50	58	60	35	1	1	1	AT1G12244.1	Polynucleotidyl transferase, ribonuclease H-like superfamily protein
Mcr000837.000	133	108	209	74	1	1	1	AT3G07960.1	Phosphatidylinositol-4-phosphate 5-kinase family protein
Mcr000838.000	106	86	124	72	1	1	1	AT4G19010.1	AMP-dependent synthetase and ligase family protein
Mcr000840.000	71	69	94	49	1	1	1	AT1G32080.1	membrane protein, putative
Mcr000842.000	46	79	72	47	1	1	1	AT3G47450.2	P-loop containing nucleoside triphosphate hydrolases superfamily protein
Mcr000843.000	32	28	50	37	1	1	1	AT1G27410.1	DNA repair metallo-beta-lactamase family protein
Mcr000844.000	56	130	114	10	1	1	1	AT3G63110.1	isopentenyltransferase 3
Mcr000850.000	156	215	286	195	1	1	1	AT2G41890.1	curculin-like (mannose-binding) lectin family protein / PAN domain-containing protein
Mcr000856.000	9	9	16	6	1	1	1	AT5G17670.1	alpha/beta-Hydrolases superfamily protein
Mcr000861.000	3	8	9	3	1	1	1	AT4G14490.1	SMAD/FHA domain-containing protein
Mcr000863.001	12	16	8	11	1	1	1	AT5G57660.1	CONSTANS-like 5
Mcr000865.000	112	116	161	105	1	1	1	AT2G47940.2	DEGP protease 2
Mcr000867.000	36	34	40	28	1	1	1	AT5G18570.1	GTP1/OBG family protein
Mcr000868.000	77	97	109	61	1	1	1	AT1G49890.1	Family of unknown function (DUF566)
Mcr000869.001	71	85	106	64	1	1	1	AT2G04660.1	anaphase-promoting complex/cyclosome 2
Mcr000872.001	19	22	18	12	1	1	1	AT5G16160.1	unknown protein
Mcr000874.000	87	103	136	86	1	1	1	AT2G36240.1	pentatricopeptide (PPR) repeat-containing protein
Mcr000875.000	74	115	95	77	1	1	1	AT2G44640.1	unknown protein
Mcr000878.001	23	29	23	8	1	1	1	AT5G27440.1	unknown protein
Mcr000886.000	59	66	65	16	1	1	1	AT1G18810.1	phytochrome kinase substrate-related
Mcr000888.000	228	87	104	50	0.110143	0.164161	0.637868	AT2G16365.2	F-box family protein
Mcr000890.001	64	57	79	34	1	1	1	AT5G05200.1	Protein kinase superfamily protein
Mcr000891.000	47	55	69	47	1	1	1	AT3G05480.1	cell cycle checkpoint control protein family
Mcr000893.001	77	57	71	28	1	1	1	AT5G01260.1	Carbohydrate-binding-like fold
Mcr000894.000	80	113	181	117	1	1	1	AT4G13550.1	triglyceride lipases;triglyceride lipases
Mcr000897.000	34	35	29	18	1	1	1	AT5G03560.2	Tetratricopeptide repeat (TPR)-like superfamily protein
Mcr000898.000	89	69	68	52	1	1	1	AT5G50330.1	Protein kinase superfamily protein
Mcr000902.000	51	80	64	23	1	1	1	AT5G45650.1	subtilase family protein
Mcr000905.000	40	48	68	56	1	1	1	AT3G55730.1	myb domain protein 109
Mcr000913.000	101	139	185	98	1	1	1	AT4G02460.1	DNA mismatch repair protein, putative
Mcr000920.000	74	97	97	65	1	1	1	AT1G74850.1	plastid transcriptionally active 2
Mcr000921.000	15	24	28	21	1	1	1	AT5G17660.1	tRNA (guanine-N-7) methyltransferase
Mcr000923.001	87	70	122	37	1	1	1	AT2G43250.1	unknown protein
Mcr000926.000	67	70	128	95	1	1	1	AT1G49850.1	RING/U-box superfamily protein
Mcr000928.000	33	35	35	44	1	1	1	AT5G49320.1	Protein of unknown function (DUF1218)
Mcr000932.000	86	111	162	72	1	1	1	AT5G58520.1	Protein kinase superfamily protein
Mcr000942.001	53	48	66	43	1	1	1	AT2G33255.1	Haloacid dehalogenase-like hydrolase (HAD) superfamily protein
Mcr000943.000	57	43	59	29	1	1	1	AT1G50170.1	sirohydrochlorin ferrochelatase B
Mcr000944.000	25	24	26	25	1	1	1	AT5G37670.1	HSP20-like chaperones superfamily protein
Mcr000949.000	63	61	60	20	1	1	1	AT5G26960.1	Galactose oxidase/kelch repeat superfamily protein
Mcr000950.000	132	120	131	45	1	1	1	AT5G48380.1	BAK1-interacting receptor-like kinase 1
Mcr000953.000	106	108	121	59	1	1	1	AT5G25900.1	GA requiring 3
Mcr000955.000	238	164	207	67	1	1	1	AT3G22400.1	PLAT/LH2 domain-containing lipoxygenase family protein
Mcr000956.000	3	4	2	1	1	1	1	AT5G42785.1	unknown protein
Mcr000957.000	81	113	135	43	1	1	1	AT1G80870.1	Protein kinase superfamily protein
Mcr000959.000	124	80	152	120	1	1	1	AT1G73850.1	Protein of unknown function (DUF1666)
Mcr000962.000	63	86	116	74	1	1	1	AT4G21705.1	Tetratricopeptide repeat (TPR)-like superfamily protein
Mcr000976.000	53	54	65	68	1	1	1	AT1G58330.1	transcription factor-related
Mcr000980.000	18	12	14	3	1	1	1	AT2G47480.1	Protein of unknown function (DUF3511)
Mcr000983.000	76	46	72	45	1	1	1	AT5G06690.1	WCRKC thioredoxin 1
Mcr000986.000	73	82	126	64	1	1	1	AT1G10280.1	Core-2/I-branching beta-1,6-N-acetylglucosaminyltransferase family protein
Mcr000988.000	90	66	87	42	1	1	1	AT4G15780.1	vesicle-associated membrane protein 724
Mcr000989.001	21	27	44	7	1	1	1	AT5G04610.1	S-adenosyl-L-methionine-dependent methyltransferases superfamily protein
Mcr000990.002	10	25	63	34	1	0.989933	1	AT5G51920.1	Pyridoxal phosphate (PLP)-dependent transferases superfamily protein
Mcr000992.000	82	87	94	46	1	1	1	AT3G23910.1	unknown protein
Mcr000993.001	80	68	83	67	1	1	1	AT5G02250.1	Ribonuclease II/R family protein
Mcr000995.000	76	74	98	53	1	1	1	AT1G70200.1	RNA-binding (RRM/RBD/RNP motifs) family protein
Mcr001000.000	4	6	9	8	1	1	1	AT5G66985.1	unknown protein
Mcr001012.000	43	72	91	45	1	1	1	AT1G59590.1	ZCF37
Mcr001018.000	58	22	41	29	1	1	1	AT4G28840.1	unknown protein
Mcr001019.000	16	42	54	26	1	1	1	AT5G41850.1	alpha/beta-Hydrolases superfamily protein
Mcr001030.000	205	224	298	158	1	1	1	AT1G43760.1	DNAse I-like superfamily protein
Mcr001034.000	78	90	69	58	1	1	1	AT2G45150.3	cytidinediphosphate diacylglycerol synthase 4
Mcr001035.000	121	135	230	145	1	1	1	AT5G41150.1	Restriction endonuclease, type II-like superfamily protein
Mcr001036.000	63	58	61	51	1	1	1	AT2G04360.1	unknown protein
Mcr001037.000	39	56	70	28	1	1	1	AT4G27440.2	protochlorophyllide oxidoreductase B
Mcr001041.000	68	72	63	37	1	1	1	AT2G04740.1	ankyrin repeat family protein
Mcr001042.000	116	104	199	103	1	1	1	AT4G21060.2	Galactosyltransferase family protein
Mcr001046.000	41	58	110	14	1	1	1	AT1G13250.1	galacturonosyltransferase-like 3
Mcr001049.000	39	47	33	11	1	1	1	AT3G50610.1	unknown protein
Mcr001051.000	33	39	46	33	1	1	1	AT3G61220.1	NAD(P)-binding Rossmann-fold superfamily protein
Mcr001055.000	41	80	82	10	1	1	1	AT5G67070.1	ralf-like 34
Mcr001058.000	56	53	93	44	1	1	1	AT1G16080.1	unknown protein
Mcr001059.000	11	28	37	26	1	1	1	AT2G46735.1	unknown protein
Mcr001060.000	57	87	109	103	1	1	1	AT3G03550.1	RING/U-box superfamily protein
Mcr001061.000	73	92	83	69	1	1	1	AT1G07780.5	phosphoribosylanthranilate isomerase 1
Mcr001062.000	17	23	25	20	1	1	1	AT2G20362.1	unknown protein
Mcr001069.000	19	41	74	38	1	1	1	AT2G46460.1	Polynucleotidyl transferase, ribonuclease H-like superfamily protein
Mcr001072.001	39	50	50	24	1	1	1	AT4G18370.1	DEGP protease 5
Mcr001077.000	54	59	55	29	1	1	1	AT3G15190.1	chloroplast 30S ribosomal protein S20, putative
Mcr001082.000	150	154	200	137	1	1	1	AT5G24750.1	UDP-Glycosyltransferase superfamily protein
Mcr001085.000	33	25	29	21	1	1	1	AT5G50110.1	S-adenosyl-L-methionine-dependent methyltransferases superfamily protein
Mcr001086.000	41	52	53	27	1	1	1	AT5G42070.1	unknown protein
Mcr001088.000	51	63	77	43	1	1	1	AT5G01620.2	TRICHOME BIREFRINGENCE-LIKE 35
Mcr001090.000	115	78	127	36	1	1	1	AT5G07620.1	Protein kinase superfamily protein
Mcr001094.000	52	78	64	38	1	1	1	AT2G13100.1	Major facilitator superfamily protein
Mcr001106.000	34	51	82	78	1	1	1	AT5G11620.1	SWIM zinc finger family protein / mitogen-activated protein kinase kinase kinase (MAPKKK)-related
Mcr001111.000	104	74	88	30	1	1	1	AT3G07070.1	Protein kinase superfamily protein
Mcr001115.000	118	123	130	68	1	1	1	AT1G03560.1	Pentatricopeptide repeat (PPR-like) superfamily protein
Mcr001116.000	101	27	56	5	0.212857	1	0.163151	AT1G55790.1	Domain of unknown function (DUF2431)
Mcr001120.000	6	12	43	37	1	1	1	AT1G18980.1	RmlC-like cupins superfamily protein
Mcr001122.000	104	117	117	79	1	1	1	AT4G17430.1	O-fucosyltransferase family protein
Mcr001123.000	81	67	96	48	1	1	1	AT3G57800.2	basic helix-loop-helix (bHLH) DNA-binding superfamily protein
Mcr001124.000	28	31	52	17	1	1	1	AT2G24390.1	AIG2-like (avirulence induced gene) family protein
Mcr001125.000	10	52	60	86	1	1	0.209047	AT4G39650.1	gamma-glutamyl transpeptidase 2
Mcr001127.000	51	52	81	45	1	1	1	AT3G12160.1	RAB GTPase homolog A4D
Mcr001134.000	26	40	25	11	1	1	1	AT3G61730.1	reduced male fertility
Mcr001138.000	45	55	77	31	1	1	1	AT2G34470.1	urease accessory protein G
Mcr001145.000	24	59	78	75	1	1	1	AT1G79160.1	unknown protein
Mcr001146.000	6	6	11	8	1	1	1	AT1G31170.2	sulfiredoxin
Mcr001151.000	89	94	110	69	1	1	1	AT1G21710.1	8-oxoguanine-DNA glycosylase 1
Mcr001154.000	55	72	90	39	1	1	1	AT3G48500.1	Nucleic acid-binding, OB-fold-like protein
Mcr001155.000	25	36	28	18	1	1	1	AT4G37810.1	unknown protein
Mcr001157.000	57	82	92	51	1	1	1	AT5G14210.1	Leucine-rich repeat protein kinase family protein
Mcr001159.000	46	62	69	48	1	1	1	AT3G25480.1	Rhodanese/Cell cycle control phosphatase superfamily protein
Mcr001161.001	56	67	76	22	1	1	1	AT5G23120.1	photosystem II stability/assembly factor, chloroplast (HCF136)
Mcr001165.000	61	85	79	47	1	1	1	AT2G26550.2	heme oxygenase 2
Mcr001168.000	76	89	70	33	1	1	1	AT1G02420.1	Pentatricopeptide repeat (PPR) superfamily protein
Mcr001170.000	41	35	62	39	1	1	1	AT2G36650.1	unknown protein
Mcr001171.000	165	181	263	83	1	1	1	AT5G06850.1	C2 calcium/lipid-binding plant phosphoribosyltransferase family protein
Mcr001175.000	28	59	61	30	1	1	1	AT2G28680.1	RmlC-like cupins superfamily protein
Mcr001187.000	44	55	72	38	1	1	1	AT5G16490.1	ROP-interactive CRIB motif-containing protein 4
Mcr001189.000	29	100	101	22	0.932139	1	1	AT1G05370.1	Sec14p-like phosphatidylinositol transfer family protein
Mcr001193.000	126	139	161	106	1	1	1	AT3G20440.2	Alpha amylase family protein
Mcr001194.000	83	88	139	69	1	1	1	AT1G69430.1	unknown protein
Mcr001195.001	28	27	92	82	1	1	1	AT1G68050.1	flavin-binding, kelch repeat, f box 1
Mcr001202.000	3	10	21	96	1	1	0.0112675	AT1G68500.1	unknown protein
Mcr001206.000	70	50	99	60	1	1	1	AT2G43080.1	P4H isoform 1
Mcr001209.000	43	53	56	22	1	1	1	AT4G39460.2	S-adenosylmethionine carrier 1
Mcr001213.001	45	66	85	25	1	1	1	AT5G46580.1	pentatricopeptide (PPR) repeat-containing protein
Mcr001217.000	43	44	24	31	1	1	1	AT3G46630.1	Protein of unknown function (DUF3223)
Mcr001218.000	8	30	171	31	1	0.000531909	1	AT4G25640.1	detoxifying efflux carrier 35
Mcr001220.000	81	82	107	58	1	1	1	AT5G27680.1	RECQ helicase SIM
Mcr001222.000	38	48	69	28	1	1	1	AT2G24860.1	DnaJ/Hsp40 cysteine-rich domain superfamily protein
Mcr001223.000	23	51	42	24	1	1	1	AT1G05760.1	Mannose-binding lectin superfamily protein
Mcr001226.000	76	93	123	60	1	1	1	AT3G02680.1	nijmegen breakage syndrome 1
Mcr001227.000	136	147	213	105	1	1	1	AT5G63420.1	RNA-metabolising metallo-beta-lactamase family protein
Mcr001228.000	29	45	18	8	1	1	1	AT5G50175.1	unknown protein
Mcr001235.000	36	44	65	32	1	1	1	AT2G48120.1	pale cress protein (PAC)
Mcr001237.002	23	27	32	29	1	1	1	AT3G16720.1	TOXICOS EN LEVADURA 2
Mcr001239.000	56	48	47	32	1	1	1	AT1G02180.1	ferredoxin-related
Mcr001240.000	48	47	89	44	1	1	1	AT5G52070.1	Agenet domain-containing protein
Mcr001241.000	29	29	46	18	1	1	1	AT4G09550.1	AtGCP3 interacting protein 1
Mcr001244.000	24	30	31	12	1	1	1	AT3G07500.1	Far-red impaired responsive (FAR1) family protein
Mcr001246.000	50	66	57	37	1	1	1	AT2G39370.1	unknown protein
Mcr001248.000	58	75	61	38	1	1	1	AT3G08740.1	elongation factor P (EF-P) family protein
Mcr001249.000	55	53	84	55	1	1	1	AT1G33270.1	Acyl transferase/acyl hydrolase/lysophospholipase superfamily protein
Mcr001250.000	39	85	80	39	1	1	1	AT1G67660.3	Restriction endonuclease, type II-like superfamily protein
Mcr001254.001	33	39	53	22	1	1	1	AT1G79915.1	Putative methyltransferase family protein
Mcr001255.000	64	44	64	38	1	1	1	AT3G11470.1	4'-phosphopantetheinyl transferase superfamily
Mcr001260.000	79	77	101	28	1	1	1	AT1G68190.1	B-box zinc finger family protein
Mcr001261.000	29	50	53	27	1	1	1	AT5G14910.1	Heavy metal transport/detoxification superfamily protein
Mcr001263.000	39	60	100	35	1	1	1	AT3G18215.1	Protein of unknown function, DUF599
Mcr001264.000	94	117	163	74	1	1	1	AT2G32940.1	Argonaute family protein
Mcr001266.000	88	72	106	59	1	1	1	AT1G19260.1	TTF-type zinc finger protein with HAT dimerisation domain
Mcr001267.000	61	99	97	54	1	1	1	AT3G01600.1	NAC domain containing protein 44
Mcr001270.000	42	61	87	38	1	1	1	AT4G13870.2	Werner syndrome-like exonuclease
Mcr001272.000	13	17	36	3	1	1	1	AT5G59305.1	unknown protein
Mcr001279.000	66	73	94	49	1	1	1	AT1G28560.1	snRNA activating complex family protein
Mcr001281.000	110	76	108	69	1	1	1	AT1G15410.1	aspartate-glutamate racemase family
Mcr001285.000	20	44	16	8	1	1	1	AT4G34760.1	SAUR-like auxin-responsive protein family
Mcr001291.000	55	85	74	43	1	1	1	AT5G07240.1	IQ-domain 24
Mcr001292.000	33	30	52	52	1	1	1	AT5G57345.1	unknown protein
Mcr001293.000	51	95	99	17	1	1	1	AT5G23100.1	Protein of unknown function, DUF617
Mcr001297.000	85	71	65	43	1	1	1	AT5G52860.1	ABC-2 type transporter family protein
Mcr001302.000	85	71	94	62	1	1	1	AT4G27390.1	unknown protein
Mcr001303.000	55	51	52	28	1	1	1	AT4G39620.2	Tetratricopeptide repeat (TPR)-like superfamily protein
Mcr001308.000	5	6	0	10	1	1	1	AT2G01023.1	unknown protein
Mcr001310.000	53	62	91	68	1	1	1	AT1G73965.1	CLAVATA3/ESR-RELATED 13
Mcr001311.000	48	93	87	29	1	1	1	AT5G49630.1	amino acid permease 6
Mcr001312.000	44	38	68	19	1	1	1	AT1G13570.1	F-box/RNI-like superfamily protein
Mcr001317.000	19	31	42	21	1	1	1	AT5G56110.1	myb domain protein 103
Mcr001319.000	30	24	34	15	1	1	1	AT4G38020.1	tRNA/rRNA methyltransferase (SpoU) family protein
Mcr001322.000	101	99	128	78	1	1	1	AT1G64860.1	sigma factor A
Mcr001326.001	48	28	37	13	1	1	1	AT4G28556.1	PAK-box/P21-Rho-binding family protein
Mcr001328.000	23	11	31	15	1	1	1	AT3G12685.1	Acid phosphatase/vanadium-dependent haloperoxidase-related protein
Mcr001329.000	33	59	75	37	1	1	1	AT3G01840.1	Protein kinase superfamily protein
Mcr001330.000	1	19	88	31	1	0.00318235	0.678823	AT2G13810.1	AGD2-like defense response protein 1
Mcr001332.000	166	143	214	155	1	1	1	AT2G35160.1	SU(VAR)3-9 homolog 5
Mcr001343.000	175	156	327	99	1	1	1	AT5G13630.1	magnesium-chelatase subunit chlH, chloroplast, putative / Mg-protoporphyrin IX chelatase, putative (CHLH)
Mcr001346.001	9	12	6	8	1	1	1	AT5G52970.1	thylakoid lumen 15.0 kDa protein
Mcr001352.000	220	216	239	206	1	1	1	AT5G59420.1	OSBP(oxysterol binding protein)-related protein 3C
Mcr001354.001	84	98	113	70	1	1	1	AT3G46610.1	Pentatricopeptide repeat (PPR-like) superfamily protein
Mcr001356.000	348	381	397	199	1	1	1	AT2G34560.2	P-loop containing nucleoside triphosphate hydrolases superfamily protein
Mcr001356.001	341	362	375	200	1	1	1	AT2G34560.1	P-loop containing nucleoside triphosphate hydrolases superfamily protein
Mcr001367.000	37	44	39	9	1	1	1	AT3G63270.1	unknown protein
Mcr001373.000	28	22	21	16	1	1	1	AT5G19940.1	Plastid-lipid associated protein PAP / fibrillin family protein
Mcr001379.001	597	664	638	268	1	1	1	AT3G27230.1	S-adenosyl-L-methionine-dependent methyltransferases superfamily protein
Mcr001380.000	95	130	148	91	1	1	1	AT1G74350.1	Intron maturase, type II family protein
Mcr001384.000	136	117	166	94	1	1	1	AT4G14605.1	Mitochondrial transcription termination factor family protein
Mcr001385.000	0	0	4	69	NA	1	0.00884102	AT2G21820.1	unknown protein
Mcr001388.001	99	112	156	98	1	1	1	AT2G40860.1	protein kinase family protein / protein phosphatase 2C ( PP2C) family protein
Mcr001390.000	69	26	59	77	1	1	1	AT3G18830.1	polyol/monosaccharide transporter 5
Mcr001393.000	15	10	23	9	1	1	1	AT5G59800.1	methyl-CPG-binding domain 7
Mcr001398.000	115	140	140	79	1	1	1	AT4G01220.1	Nucleotide-diphospho-sugar transferase family protein
Mcr001405.000	13	18	23	9	1	1	1	AT4G08940.1	Ubiquitin carboxyl-terminal hydrolase family protein
Mcr001408.001	15	19	26	14	1	1	1	AT2G20515.1	unknown protein
Mcr001412.000	1	6	17	36	1	1	0.472601	AT3G03341.1	unknown protein
Mcr001416.000	111	119	149	59	1	1	1	AT1G49780.1	plant U-box 26
Mcr001417.000	13	7	21	43	1	1	1	AT1G71910.1	unknown protein
Mcr001424.000	33	26	42	40	1	1	1	AT5G16400.1	thioredoxin F2
Mcr001427.000	81	70	63	21	1	1	1	AT2G40460.1	Major facilitator superfamily protein
Mcr001433.000	226	210	242	122	1	1	1	AT5G51880.1	2-oxoglutarate (2OG) and Fe(II)-dependent oxygenase superfamily protein
Mcr001434.000	10	10	15	3	1	1	1	AT3G22060.1	Receptor-like protein kinase-related family protein
Mcr001437.001	311	250	302	167	1	1	1	AT5G01650.1	Tautomerase/MIF superfamily protein
Mcr001441.000	66	78	83	42	1	1	1	AT3G19300.1	Protein kinase superfamily protein
Mcr001444.000	1035	1308	1709	1334	1	1	1	AT1G26830.1	cullin 3
Mcr001447.000	153	133	216	167	1	1	1	AT5G37690.1	SGNH hydrolase-type esterase superfamily protein
Mcr001451.000	5	15	14	8	1	1	1	AT5G52220.2	unknown protein
Mcr001462.000	818	937	1278	762	1	1	1	AT3G06670.1	binding
Mcr001464.000	4	9	29	13	1	1	1	AT3G06145.1	unknown protein
Mcr001465.000	146	204	197	168	1	1	1	AT4G29830.1	Transducin/WD40 repeat-like superfamily protein
Mcr001468.000	28	54	54	22	1	1	1	AT1G64960.1	ARM repeat superfamily protein
Mcr001471.000	70	119	101	77	1	1	1	AT2G20940.1	Protein of unknown function (DUF1279)
Mcr001473.000	1114	983	1249	660	1	1	1	AT2G20370.1	Exostosin family protein
Mcr001476.000	12	9	13	8	1	1	1	AT3G02493.1	ROTUNDIFOLIA like 19
Mcr001477.000	37	39	52	16	1	1	1	AT4G21065.2	Tetratricopeptide repeat (TPR)-like superfamily protein
Mcr001478.001	85	70	104	68	1	1	1	AT5G46680.1	Pentatricopeptide repeat (PPR-like) superfamily protein
Mcr001479.000	30	26	44	23	1	1	1	AT4G17760.1	damaged DNA binding;exodeoxyribonuclease IIIs
Mcr001480.000	7	13	17	8	1	1	1	AT3G13227.1	serine-rich protein-related
Mcr001482.000	223	713	315	97	0.0131135	1	1	AT5G06200.1	Uncharacterised protein family (UPF0497)
Mcr001485.000	13	13	23	12	1	1	1	AT2G20725.1	CAAX amino terminal protease family protein
Mcr001486.000	198	213	213	118	1	1	1	AT4G30950.1	fatty acid desaturase 6
Mcr001489.001	94	110	131	47	1	1	1	AT1G04650.1	unknown protein
Mcr001491.000	31	13	9	6	1	1	1	AT3G50850.1	Putative methyltransferase family protein
Mcr001492.000	15	19	20	10	1	1	1	AT4G03030.1	Galactose oxidase/kelch repeat superfamily protein
Mcr001494.000	7	25	106	5	1	0.0321097	1	AT4G25780.1	CAP (Cysteine-rich secretory proteins, Antigen 5, and Pathogenesis-related 1 protein) superfamily protein
Mcr001496.001	301	273	359	229	1	1	1	AT3G14980.1	Acyl-CoA N-acyltransferase with RING/FYVE/PHD-type zinc finger protein
Mcr001497.000	28	29	35	15	1	1	1	AT1G65420.1	Protein of unknown function (DUF565)
Mcr001500.001	11	10	24	32	1	1	1	AT5G46080.1	Protein kinase superfamily protein
Mcr001503.000	22	29	31	17	1	1	1	AT1G14270.2	CAAX amino terminal protease family protein
Mcr001505.000	18	26	24	8	1	1	1	AT5G51545.1	low psii accumulation2
Mcr001510.000	251	296	404	189	1	1	1	AT5G18970.1	AWPM-19-like family protein
Mcr001512.000	83	168	151	67	1	1	1	AT5G26330.1	Cupredoxin superfamily protein
Mcr001518.001	19	20	26	8	1	1	1	AT2G31040.1	ATP synthase protein I -related
Mcr001520.001	196	204	297	176	1	1	1	AT1G20575.1	Nucleotide-diphospho-sugar transferases superfamily protein
Mcr001523.000	126	83	140	75	1	1	1	AT4G39830.1	Cupredoxin superfamily protein
Mcr001528.000	3	4	29	2	1	1	1	AT3G19550.1	unknown protein
Mcr001534.000	106	156	224	93	1	1	1	AT3G17940.1	Galactose mutarotase-like superfamily protein
Mcr001535.000	114	142	149	87	1	1	1	AT5G51700.1	protein binding;zinc ion binding
Mcr001541.000	13	21	33	23	1	1	1	AT3G23880.1	F-box and associated interaction domains-containing protein
Mcr001542.000	17	14	17	4	1	1	1	AT5G08050.1	Protein of unknown function (DUF1118)
Mcr001543.000	198	189	245	217	1	1	1	AT5G34940.2	glucuronidase 3
Mcr001554.000	28	32	28	13	1	1	1	AT1G03180.1	unknown protein
Mcr001555.000	5	5	12	2	1	1	1	AT1G52240.2	RHO guanyl-nucleotide exchange factor 11
Mcr001559.000	25	38	40	24	1	1	1	AT1G62260.1	mitochondrial editing factor 9
Mcr001560.000	2	18	20	13	1	1	1	AT5G59980.1	Polymerase/histidinol phosphatase-like
Mcr001566.001	11	15	11	1	1	1	1	AT5G37478.1	TPX2 (targeting protein for Xklp2) protein family
Mcr001569.000	39	51	75	20	1	1	1	AT5G24580.2	Heavy metal transport/detoxification superfamily protein
Mcr001574.000	1071	1175	1316	867	1	1	1	AT2G26640.1	3-ketoacyl-CoA synthase 11
Mcr001578.001	70	59	88	34	1	1	1	AT5G03880.1	Thioredoxin family protein
Mcr001582.000	684	562	973	410	1	1	1	AT4G16120.1	COBRA-like protein-7 precursor
Mcr001584.000	112	66	68	9	1	1	0.27313	AT3G02875.1	Peptidase M20/M25/M40 family protein
Mcr001585.000	7	9	7	47	1	1	0.884916	ATMG01170.1	ATPase, F0 complex, subunit A protein
Mcr001589.000	113	185	114	82	1	1	1	AT3G57080.1	Eukaryotic rpb5 RNA polymerase subunit family protein
Mcr001590.000	23	25	40	24	1	1	1	AT5G44650.1	unknown protein
Mcr001591.000	11	20	21	13	1	1	1	AT4G00030.1	Plastid-lipid associated protein PAP / fibrillin family protein
Mcr001592.000	228	455	318	176	1	1	1	AT1G52190.1	Major facilitator superfamily protein
Mcr001596.000	51	39	64	49	1	1	1	AT3G04310.1	unknown protein
Mcr001599.000	106	106	178	112	1	1	1	AT3G32930.1	unknown protein
Mcr001601.000	139	138	121	77	1	1	1	AT4G20325.1	unknown protein
Mcr001608.000	58	88	340	481	1	0.0206842	0.000488823	AT1G02610.1	RING/FYVE/PHD zinc finger superfamily protein
Mcr001612.000	86	107	100	45	1	1	1	AT5G63135.1	unknown protein
Mcr001617.000	104	80	97	74	1	1	1	AT4G38370.1	Phosphoglycerate mutase family protein
Mcr001623.000	56	76	101	47	1	1	1	AT3G10630.1	UDP-Glycosyltransferase superfamily protein
Mcr001624.000	14	18	14	9	1	1	1	AT1G21350.3	Thioredoxin superfamily protein
Mcr001625.001	48	68	82	61	1	1	1	AT1G79200.1	unknown protein
Mcr001626.000	249	291	368	301	1	1	1	AT2G32800.1	protein kinase family protein
Mcr001629.001	42	51	69	33	1	1	1	AT1G22850.1	SNARE associated Golgi protein family
Mcr001632.000	9	5	7	2	1	1	1	AT5G59845.1	Gibberellin-regulated family protein
Mcr001633.000	251	322	303	208	1	1	1	AT2G43640.2	Signal recognition particle, SRP9/SRP14 subunit
Mcr001634.000	51	70	79	30	1	1	1	AT5G17450.1	Heavy metal transport/detoxification superfamily protein
Mcr001635.002	6	4	3	4	1	1	1	ATCG00530.1	CemA-like proton extrusion protein-related
Mcr001639.000	356	420	396	206	1	1	1	AT1G71730.1	unknown protein
Mcr001642.000	30	30	27	27	1	1	1	AT5G04820.1	ovate family protein 13
Mcr001644.000	641	515	540	225	1	1	1	AT1G10380.1	Putative membrane lipoprotein
Mcr001645.000	157	339	277	113	1	1	1	AT1G66250.1	O-Glycosyl hydrolases family 17 protein
Mcr001646.000	77	79	157	138	1	1	1	AT1G51340.2	MATE efflux family protein
Mcr001650.000	185	181	247	177	1	1	1	AT5G13240.1	transcription regulators
Mcr001651.000	98	104	110	92	1	1	1	AT4G18465.1	RNA helicase family protein
Mcr001652.000	129	237	232	49	1	1	1	AT3G01015.1	TPX2 (targeting protein for Xklp2) protein family
Mcr001654.001	22	46	61	81	1	1	0.879849	AT1G30040.1	gibberellin 2-oxidase
Mcr001655.000	48	81	66	44	1	1	1	AT5G45600.2	YEATS family protein
Mcr001656.000	100	104	156	137	1	1	1	AT4G17440.2	Protein of unknown function (DUF1639)
Mcr001657.000	558	773	874	557	1	1	1	AT3G61140.1	26S proteasome, regulatory subunit Rpn7;Proteasome component (PCI) domain
Mcr001663.000	378	492	653	510	1	1	1	AT1G75510.1	Transcription initiation factor IIF, beta subunit
Mcr001664.000	112	95	156	80	1	1	1	AT1G06820.1	carotenoid isomerase
Mcr001665.000	723	714	937	444	1	1	1	AT1G66340.1	Signal transduction histidine kinase, hybrid-type, ethylene sensor
Mcr001666.000	122	239	204	111	1	1	1	AT5G61750.1	RmlC-like cupins superfamily protein
Mcr001667.000	881	993	1084	663	1	1	1	AT1G12640.1	MBOAT (membrane bound O-acyl transferase) family protein
Mcr001671.000	115	98	156	98	1	1	1	AT1G09280.1	unknown protein
Mcr001672.000	232	322	327	232	1	1	1	AT1G10270.1	glutamine-rich protein 23
Mcr001673.000	482	623	1130	721	1	1	1	AT3G05030.1	sodium hydrogen exchanger 2
Mcr001674.000	794	756	990	490	1	1	1	AT3G05990.1	Leucine-rich repeat (LRR) family protein
Mcr001675.000	78	136	157	86	1	1	1	AT3G04590.2	AT hook motif DNA-binding family protein
Mcr001677.000	238	261	250	157	1	1	1	AT4G22300.1	carboxylesterases
Mcr001679.000	163	180	255	120	1	1	1	AT1G55000.3	peptidoglycan-binding LysM domain-containing protein
Mcr001681.000	812	1020	1251	760	1	1	1	AT4G04950.1	thioredoxin family protein
Mcr001693.000	585	751	836	478	1	1	1	AT1G16520.1	unknown protein
Mcr001696.000	270	275	322	182	1	1	1	AT1G08660.1	MALE GAMETOPHYTE DEFECTIVE 2
Mcr001698.000	10	12	7	3	1	1	1	AT5G46930.1	Plant invertase/pectin methylesterase inhibitor superfamily protein
Mcr001700.000	621	688	813	426	1	1	1	AT3G16060.1	ATP binding microtubule motor family protein
Mcr001701.000	777	965	1271	653	1	1	1	AT4G17830.1	Peptidase M20/M25/M40 family protein
Mcr001702.000	16	9	7	47	1	1	1	ATMG01360.1	cytochrome oxidase
Mcr001703.000	665	759	811	436	1	1	1	AT5G38220.3	alpha/beta-Hydrolases superfamily protein
Mcr001704.000	2242	2406	2995	1694	1	1	1	AT1G76850.1	exocyst complex component sec5
Mcr001706.001	321	321	418	228	1	1	1	AT3G53120.1	Modifier of rudimentary (Mod(r)) protein
Mcr001708.000	245	247	284	102	1	1	1	AT2G01210.1	Leucine-rich repeat protein kinase family protein
Mcr001709.000	147	122	154	80	1	1	1	AT1G29700.1	Metallo-hydrolase/oxidoreductase superfamily protein
Mcr001710.000	261	263	366	157	1	1	1	AT1G55190.1	PRA1 (Prenylated rab acceptor) family protein
Mcr001715.000	101	113	155	43	1	1	1	AT4G37080.1	Protein of unknown function, DUF547
Mcr001717.001	541	657	748	515	1	1	1	AT4G21660.1	proline-rich spliceosome-associated (PSP) family protein
Mcr001718.000	11	14	15	14	1	1	1	AT3G25905.1	CLAVATA3/ESR-RELATED 27
Mcr001720.000	226	244	344	261	1	1	1	AT1G10240.1	FAR1-related sequence 11
Mcr001721.000	478	472	583	370	1	1	1	AT5G03160.1	homolog of mamallian P58IPK
Mcr001726.000	155	155	167	86	1	1	1	AT5G63310.1	nucleoside diphosphate kinase 2
Mcr001727.000	96	51	123	41	1	1	1	AT1G24020.2	MLP-like protein 423
Mcr001736.000	245	259	286	168	1	1	1	AT2G20790.1	clathrin adaptor complexes medium subunit family protein
Mcr001738.000	125	102	151	94	1	1	1	AT1G29390.1	cold regulated 314 thylakoid membrane 2
Mcr001739.000	967	853	1080	686	1	1	1	AT5G26030.2	ferrochelatase 1
Mcr001741.000	234	292	261	134	1	1	1	AT4G40042.1	Microsomal signal peptidase 12 kDa subunit (SPC12)
Mcr001742.000	12	8	10	1	1	1	1	AT5G19790.1	related to AP2 11
Mcr001743.000	570	681	1060	458	1	1	1	AT1G70230.1	TRICHOME BIREFRINGENCE-LIKE 27
Mcr001744.001	11	4	10	5	1	1	1	AT3G18690.1	MAP kinase substrate 1
Mcr001746.000	296	364	308	185	1	1	1	AT2G37220.1	RNA-binding (RRM/RBD/RNP motifs) family protein
Mcr001749.000	12	18	16	15	1	1	1	AT4G19370.1	Protein of unknown function (DUF1218)
Mcr001755.000	78	151	75	16	1	1	1	AT3G52110.2	unknown protein
Mcr001758.000	14	11	15	10	1	1	1	AT1G20810.1	FKBP-like peptidyl-prolyl cis-trans isomerase family protein
Mcr001759.000	221	206	314	141	1	1	1	AT1G24450.1	Ribonuclease III family protein
Mcr001760.000	535	541	719	432	1	1	1	AT1G61770.1	Chaperone DnaJ-domain superfamily protein
Mcr001761.000	1216	1371	1320	673	1	1	1	AT2G40800.1	unknown protein
Mcr001763.000	1140	1014	1535	928	1	1	1	AT3G26730.1	RING/U-box superfamily protein
Mcr001764.000	511	608	1022	522	1	1	1	AT1G73760.1	RING/U-box superfamily protein
Mcr001766.000	1991	2775	2392	1621	1	1	1	AT5G20890.1	TCP-1/cpn60 chaperonin family protein
Mcr001767.001	1709	1841	2464	1373	1	1	1	AT2G27600.1	AAA-type ATPase family protein
Mcr001769.000	245	220	227	146	1	1	1	AT1G08220.1	unknown protein
Mcr001770.000	1098	1203	1560	792	1	1	1	AT2G25170.1	chromatin remodeling factor CHD3 (PICKLE)
Mcr001772.000	151	188	175	104	1	1	1	AT5G57890.1	Glutamine amidotransferase type 1 family protein
Mcr001776.000	117	97	184	164	1	1	1	AT1G80380.2	P-loop containing nucleoside triphosphate hydrolases superfamily protein
Mcr001777.000	192	196	307	127	1	1	1	AT4G02860.1	Phenazine biosynthesis PhzC/PhzF protein
Mcr001779.000	94	140	107	76	1	1	1	AT1G13690.1	ATPase E1
Mcr001781.000	56	68	93	134	1	1	1	AT2G46490.1	unknown protein
Mcr001786.000	158	178	297	200	1	1	1	AT5G18670.1	beta-amylase 3
Mcr001787.000	1340	1431	1863	1129	1	1	1	AT3G17850.1	Protein kinase superfamily protein
Mcr001791.000	120	108	109	45	1	1	1	AT3G13620.1	Amino acid permease family protein
Mcr001794.000	34	46	42	19	1	1	1	AT2G44580.1	zinc ion binding
Mcr001796.000	117	115	157	157	1	1	1	ATMG01080.1	mitochondrial F0-ATPase subunit 9
Mcr001798.000	443	358	404	162	1	1	1	AT1G08280.1	Glycosyltransferase family 29 (sialyltransferase) family protein
Mcr001799.000	261	300	426	293	1	1	1	AT5G47940.1	unknown protein
Mcr001801.000	139	265	289	94	1	1	1	AT4G06744.1	Leucine-rich repeat (LRR) family protein
Mcr001803.000	658	329	312	220	0.0900394	0.0340919	0.897591	AT5G06860.1	polygalacturonase inhibiting protein 1
Mcr001805.001	126	130	174	92	1	1	1	AT1G32730.1	unknown protein
Mcr001807.000	223	193	279	164	1	1	1	AT1G76270.1	O-fucosyltransferase family protein
Mcr001808.000	95	75	85	21	1	1	1	AT1G29195.1	unknown protein
Mcr001809.000	468	543	519	272	1	1	1	AT4G15830.1	ARM repeat superfamily protein
Mcr001812.000	192	241	522	709	1	0.955973	0.0281344	AT1G74360.1	Leucine-rich repeat protein kinase family protein
Mcr001815.001	384	376	517	256	1	1	1	AT1G80950.1	Phospholipid/glycerol acyltransferase family protein
Mcr001816.000	142	175	268	168	1	1	1	AT1G01500.1	Erythronate-4-phosphate dehydrogenase family protein
Mcr001817.001	78	82	105	69	1	1	1	AT4G01940.1	NFU domain protein 1
Mcr001818.001	61	47	64	44	1	1	1	AT1G10910.1	Pentatricopeptide repeat (PPR) superfamily protein
Mcr001821.000	1406	1094	1622	1006	1	1	1	AT3G18040.1	MAP kinase 9
Mcr001823.000	3	11	20	5	1	1	1	AT5G25570.2	unknown protein
Mcr001824.000	940	2353	6206	3997	0.0344331	7.16287e-06	0.00198521	AT4G33790.1	Jojoba acyl CoA reductase-related male sterility protein
Mcr001825.000	94	117	84	29	1	1	1	AT3G50120.1	Plant protein of unknown function (DUF247)
Mcr001826.000	122	128	145	66	1	1	1	AT2G04530.1	Metallo-hydrolase/oxidoreductase superfamily protein
Mcr001827.000	286	369	294	208	1	1	1	AT3G52040.1	unknown protein
Mcr001829.000	468	432	744	601	1	1	1	AT1G55320.1	acyl-activating enzyme 18
Mcr001832.000	375	494	637	287	1	1	1	AT3G12170.1	Chaperone DnaJ-domain superfamily protein
Mcr001833.000	451	411	335	251	1	0.996023	1	AT3G56360.1	unknown protein
Mcr001840.001	68	65	88	49	1	1	1	AT3G06150.1	unknown protein
Mcr001841.000	1733	1821	2498	1364	1	1	1	AT2G32070.1	Polynucleotidyl transferase, ribonuclease H-like superfamily protein
Mcr001843.000	363	389	477	249	1	1	1	AT4G35220.1	Cyclase family protein
Mcr001852.001	71	124	510	280	1	0.000987107	0.101557	AT1G15385.1	unknown protein
Mcr001854.000	46	52	59	31	1	1	1	AT1G56345.1	Pseudouridine synthase family protein
Mcr001855.000	163	203	183	88	1	1	1	AT3G05100.1	S-adenosyl-L-methionine-dependent methyltransferases superfamily protein
Mcr001856.000	299	265	361	315	1	1	1	AT1G44750.2	purine permease 11
Mcr001857.000	324	374	439	250	1	1	1	AT5G24260.1	prolyl oligopeptidase family protein
Mcr001859.000	270	262	362	217	1	1	1	AT1G63900.1	E3 Ubiquitin ligase family protein
Mcr001860.000	1084	1209	1194	744	1	1	1	AT3G54250.1	GHMP kinase family protein
Mcr001861.000	199	217	237	126	1	1	1	AT1G60620.1	RNA polymerase I subunit 43
Mcr001866.001	40	37	50	33	1	1	1	AT1G14990.1	unknown protein
Mcr001872.000	686	539	937	369	1	1	1	AT4G00900.1	ER-type Ca2+-ATPase 2
Mcr001873.000	345	238	632	647	1	1	0.752706	AT5G19140.1	Aluminium induced protein with YGL and LRDR motifs
Mcr001874.000	40	44	68	30	1	1	1	AT5G54290.1	cytochrome c biogenesis protein family
Mcr001875.001	290	352	293	171	1	1	1	AT1G49410.1	translocase of the outer mitochondrial membrane 6
Mcr001879.000	132	148	205	112	1	1	1	AT1G48320.1	Thioesterase superfamily protein
Mcr001881.000	100	111	148	72	1	1	1	AT1G06710.1	Tetratricopeptide repeat (TPR)-like superfamily protein
Mcr001882.000	115	109	114	83	1	1	1	AT4G27380.1	unknown protein
Mcr001884.000	281	325	492	349	1	1	1	AT1G12990.1	beta-1,4-N-acetylglucosaminyltransferase family protein
Mcr001885.000	105	447	596	248	0.0023964	0.00475853	0.677572	AT1G52790.1	2-oxoglutarate (2OG) and Fe(II)-dependent oxygenase superfamily protein
Mcr001886.000	430	473	522	373	1	1	1	AT4G21800.2	P-loop containing nucleoside triphosphate hydrolases superfamily protein
Mcr001887.000	75	106	236	167	1	0.975923	1	AT5G38900.1	Thioredoxin superfamily protein
Mcr001889.000	168	191	179	122	1	1	1	AT3G11750.1	Dihydroneopterin aldolase
Mcr001890.000	96	97	204	310	1	1	0.194763	AT2G38110.1	glycerol-3-phosphate acyltransferase 6
Mcr001891.000	516	658	769	426	1	1	1	AT1G24560.1	unknown protein
Mcr001893.000	200	206	304	125	1	1	1	AT5G11580.1	Regulator of chromosome condensation (RCC1) family protein
Mcr001899.000	292	306	363	186	1	1	1	AT5G61530.1	small G protein family protein / RhoGAP family protein
Mcr001901.000	79	112	139	52	1	1	1	AT5G58960.3	Plant protein of unknown function (DUF641)
Mcr001902.000	517	601	568	397	1	1	1	AT3G04600.3	Nucleotidylyl transferase superfamily protein
Mcr001903.000	970	619	747	228	0.557555	0.898146	0.191094	AT1G60500.1	Dynamin related protein 4C
Mcr001905.000	35	84	112	69	1	1	1	AT2G14620.1	xyloglucan endotransglucosylase/hydrolase 10
Mcr001907.000	1380	1473	1242	1210	1	1	1	AT4G16155.1	dihydrolipoyl dehydrogenases
Mcr001912.000	1049	1341	1396	956	1	1	1	AT1G18500.1	methylthioalkylmalate synthase-like 4
Mcr001913.000	70	123	140	61	1	1	1	AT3G55760.3	unknown protein
Mcr001914.000	572	1036	1023	173	1	1	0.726591	AT5G05180.1	unknown protein
Mcr001916.000	7	22	24	15	1	1	1	AT2G43540.1	unknown protein
Mcr001917.000	306	271	343	212	1	1	1	AT1G63610.1	unknown protein
Mcr001918.000	194	254	361	173	1	1	1	AT2G29640.1	JOSEPHIN-like protein
Mcr001920.000	667	735	726	490	1	1	1	AT2G19540.1	Transducin family protein / WD-40 repeat family protein
Mcr001921.000	903	996	1123	407	1	1	1	AT1G71830.1	somatic embryogenesis receptor-like kinase 1
Mcr001922.000	191	196	203	155	1	1	1	AT3G21820.1	histone-lysine N-methyltransferase ATXR2
Mcr001923.000	86	86	93	24	1	1	1	AT3G16280.1	Integrase-type DNA-binding superfamily protein
Mcr001924.000	303	333	454	171	1	1	1	AT1G67040.1	unknown protein
Mcr001925.000	184	181	341	277	1	1	1	AT2G44970.1	alpha/beta-Hydrolases superfamily protein
Mcr001926.000	78	108	109	26	1	1	1	AT5G06590.1	unknown protein
Mcr001927.001	59	65	101	37	1	1	1	AT5G49100.1	unknown protein
Mcr001928.000	103	150	129	70	1	1	1	AT2G25830.1	YebC-related
Mcr001929.000	101	71	54	15	1	1	0.813894	AT3G29240.2	Protein of unknown function (DUF179)
Mcr001930.001	54	42	41	20	1	1	1	AT4G13600.1	Carbohydrate-binding X8 domain superfamily protein
Mcr001933.000	63	70	101	59	1	1	1	AT1G03160.1	FZO-like
Mcr001936.000	174	229	276	111	1	1	1	AT3G48210.1	unknown protein
Mcr001939.000	138	167	163	90	1	1	1	AT1G48160.1	signal recognition particle 19 kDa protein, putative / SRP19, putative
Mcr001942.000	94	147	128	76	1	1	1	AT2G23530.1	Zinc-finger domain of monoamine-oxidase A repressor R1
Mcr001945.000	522	251	387	86	0.092655	0.932234	0.0685515	AT1G63450.1	root hair specific 8
Mcr001946.001	596	772	970	546	1	1	1	AT4G35360.1	Uncharacterised conserved protein (UCP030210)
Mcr001948.000	865	1022	1024	564	1	1	1	AT5G18800.2	Cox19-like CHCH family protein
Mcr001950.000	73	87	90	69	1	1	1	AT5G08320.1	unknown protein
Mcr001952.000	1507	1627	2137	1082	1	1	1	AT5G64070.1	phosphatidylinositol 4-OH kinase beta1
Mcr001953.000	0	0	33	92	NA	0.324588	0.00108671	AT1G15330.1	Cystathionine beta-synthase (CBS) protein
Mcr001955.000	910	1196	1399	733	1	1	1	AT5G20680.2	TRICHOME BIREFRINGENCE-LIKE 16
Mcr001956.000	132	163	141	118	1	1	1	AT4G34290.1	SWIB/MDM2 domain superfamily protein
Mcr001960.000	286	287	384	207	1	1	1	AT1G33780.1	Protein of unknown function (DUF179)
Mcr001961.000	250	365	318	206	1	1	1	AT1G61570.1	translocase of the inner mitochondrial membrane 13
Mcr001963.000	271	273	288	160	1	1	1	AT5G13050.1	5-formyltetrahydrofolate cycloligase
Mcr001965.000	98	87	155	101	1	1	1	AT5G60250.1	zinc finger (C3HC4-type RING finger) family protein
Mcr001966.000	157	210	232	74	1	1	1	AT1G14730.1	Cytochrome b561/ferric reductase transmembrane protein family
Mcr001969.000	741	979	1197	662	1	1	1	AT1G31780.1	unknown protein
Mcr001971.000	525	622	853	415	1	1	1	AT5G49980.1	auxin F-box protein 5
Mcr001974.000	23	43	38	30	1	1	1	AT5G64330.2	Phototropic-responsive NPH3 family protein
Mcr001974.001	24	31	43	28	1	1	1	AT5G64330.1	Phototropic-responsive NPH3 family protein
Mcr001975.000	727	855	886	485	1	1	1	AT2G22480.1	phosphofructokinase 5
Mcr001978.000	244	280	449	283	1	1	1	AT1G01260.3	basic helix-loop-helix (bHLH) DNA-binding superfamily protein
Mcr001979.000	138	169	144	105	1	1	1	AT3G04950.1	unknown protein
Mcr001982.000	249	167	250	182	1	1	1	AT4G31390.1	Protein kinase superfamily protein
Mcr001983.000	611	676	653	405	1	1	1	AT5G66750.1	chromatin remodeling 1
Mcr001984.001	2307	2711	3873	2192	1	1	1	AT2G43020.1	polyamine oxidase 2
Mcr001987.000	871	1020	1261	936	1	1	1	AT1G65440.3	global transcription factor group B1
Mcr001992.001	440	502	538	380	1	1	1	AT1G76120.1	Pseudouridine synthase family protein
Mcr001994.000	1594	1803	1844	1150	1	1	1	AT5G20080.1	FAD/NAD(P)-binding oxidoreductase
Mcr001995.000	100	118	147	81	1	1	1	AT1G15700.1	ATPase, F1 complex, gamma subunit protein
Mcr001996.000	1077	647	740	292	0.29986	0.443067	0.35471	AT2G38310.1	PYR1-like 4
Mcr001997.000	335	458	588	229	1	1	1	AT5G55820.1	unknown protein
Mcr002000.000	41	48	149	27	1	0.996023	1	AT5G64620.1	cell wall / vacuolar inhibitor of fructosidase 2
Mcr002001.000	780	894	1214	598	1	1	1	AT2G46180.1	golgin candidate 4
Mcr002002.000	262	258	307	248	1	1	1	AT3G10350.1	P-loop containing nucleoside triphosphate hydrolases superfamily protein
Mcr002004.000	188	222	282	177	1	1	1	AT5G09420.1	translocon at the outer membrane of chloroplasts 64-V
Mcr002009.000	28	40	15	17	1	1	1	AT1G79850.1	ribosomal protein S17
Mcr002011.000	1038	1416	1473	808	1	1	1	AT5G16300.1	Vps51/Vps67 family (components of vesicular transport) protein
Mcr002013.000	603	727	776	495	1	1	1	AT1G80680.1	SUPPRESSOR OF AUXIN RESISTANCE 3
Mcr002014.001	47	45	68	25	1	1	1	AT2G47115.1	unknown protein
Mcr002016.000	251	262	336	171	1	1	1	AT1G54140.1	TATA binding protein associated factor 21kDa subunit
Mcr002018.000	356	417	397	252	1	1	1	AT4G23620.1	Ribosomal protein L25/Gln-tRNA synthetase, anti-codon-binding domain
Mcr002019.000	37	27	34	5	1	1	1	AT5G06470.1	Glutaredoxin family protein
Mcr002020.000	214	268	463	249	1	1	1	AT5G59960.1	unknown protein
Mcr002022.000	545	669	804	427	1	1	1	AT5G26210.1	alfin-like 4
Mcr002024.000	143	193	229	123	1	1	1	AT5G45170.1	Haloacid dehalogenase-like hydrolase (HAD) superfamily protein
Mcr002025.000	36	37	37	23	1	1	1	AT5G17170.1	rubredoxin family protein
Mcr002026.000	151	162	169	95	1	1	1	AT1G69390.1	homologue of bacterial MinE 1
Mcr002027.000	239	380	521	358	1	1	1	AT4G39400.1	Leucine-rich receptor-like protein kinase family protein
Mcr002028.000	26	29	54	27	1	1	1	AT5G12920.1	Transducin/WD40 repeat-like superfamily protein
Mcr002029.001	43	42	47	31	1	1	1	AT3G12210.2	DNA binding
Mcr002032.000	362	422	384	270	1	1	1	AT3G47930.1	L-galactono-1,4-lactone dehydrogenase
Mcr002033.001	53	50	76	46	1	1	1	AT3G13020.1	hAT transposon superfamily protein
Mcr002034.000	1528	1082	1970	205	0.961009	1	0.00355931	AT1G20160.1	Subtilisin-like serine endopeptidase family protein
Mcr002035.000	239	278	315	218	1	1	1	AT3G19630.1	Radical SAM superfamily protein
Mcr002038.000	26	74	466	751	1	2.54983e-07	5.48713e-09	AT2G19810.1	CCCH-type zinc finger family protein
Mcr002039.000	220	243	284	177	1	1	1	AT4G35910.1	Adenine nucleotide alpha hydrolases-like superfamily protein
Mcr002042.000	117	81	139	79	1	1	1	AT1G54350.1	ABC transporter family protein
Mcr002044.000	160	209	320	109	1	1	1	AT1G70950.1	TPX2 (targeting protein for Xklp2) protein family
Mcr002045.000	156	223	215	99	1	1	1	AT1G62730.1	Terpenoid synthases superfamily protein
Mcr002046.000	1543	1743	2015	1117	1	1	1	AT3G10380.1	subunit of exocyst complex 8
Mcr002047.000	186	256	210	152	1	1	1	AT3G57000.1	nucleolar essential protein-related
Mcr002048.000	529	729	670	568	1	1	1	AT1G60770.1	Tetratricopeptide repeat (TPR)-like superfamily protein
Mcr002050.000	401	581	563	144	1	1	1	AT2G39700.1	expansin A4
Mcr002051.000	556	704	763	367	1	1	1	AT4G18820.1	AAA-type ATPase family protein
Mcr002052.000	413	404	541	276	1	1	1	AT4G34270.1	TIP41-like family protein
Mcr002053.000	36	50	43	33	1	1	1	AT5G41560.1	unknown protein
Mcr002055.000	1131	1231	1381	794	1	1	1	AT1G26110.2	decapping 5
Mcr002057.000	322	133	222	62	0.0765924	0.881656	0.295232	AT4G04900.1	ROP-interactive CRIB motif-containing protein 10
Mcr002059.000	15	25	29	7	1	1	1	AT5G59030.1	copper transporter 1
Mcr002062.000	343	403	557	250	1	1	1	AT3G16170.1	AMP-dependent synthetase and ligase family protein
Mcr002065.000	119	157	220	117	1	1	1	AT1G50460.1	hexokinase-like 1
Mcr002069.000	731	944	1170	523	1	1	1	AT5G42830.1	HXXXD-type acyl-transferase family protein
Mcr002070.000	477	387	476	271	1	1	1	AT3G17860.2	jasmonate-zim-domain protein 3
Mcr002072.000	35	44	57	20	1	1	1	AT4G13150.1	unknown protein
Mcr002073.000	91	118	103	78	1	1	1	AT1G06240.1	Protein of unknown function DUF455
Mcr002074.000	70	85	64	37	1	1	1	AT4G02090.1	unknown protein
Mcr002075.000	202	228	244	157	1	1	1	AT5G60540.1	pyridoxine biosynthesis 2
Mcr002076.000	3	1	3	3	1	1	1	AT1G51100.1	unknown protein
Mcr002077.001	7	10	23	2	1	1	1	AT4G00310.2	Putative membrane lipoprotein
Mcr002079.000	120	101	137	91	1	1	1	AT1G73500.1	MAP kinase kinase 9
Mcr002081.000	53	66	164	96	1	1	1	AT5G42900.3	cold regulated gene 27
Mcr002083.000	526	578	813	460	1	1	1	AT1G14570.2	UBX domain-containing protein
Mcr002085.000	1279	848	357	82	0.653281	1.90323e-05	1.43382e-05	AT4G00910.1	Aluminium activated malate transporter family protein
Mcr002087.000	283	342	380	166	1	1	1	AT1G18040.1	cyclin-dependent kinase D1;3
Mcr002088.000	442	529	531	365	1	1	1	AT4G19610.1	nucleotide binding;nucleic acid binding;RNA binding
Mcr002090.000	220	252	221	136	1	1	1	AT1G16280.1	RNA helicase 36
Mcr002092.000	652	789	779	559	1	1	1	AT1G13160.1	ARM repeat superfamily protein
Mcr002095.000	768	863	929	582	1	1	1	AT2G32170.1	S-adenosyl-L-methionine-dependent methyltransferases superfamily protein
Mcr002099.000	633	823	1370	913	1	1	1	AT2G22010.1	related to KPC1
Mcr002100.000	129	182	266	116	1	1	1	AT1G04635.1	ribonuclease P family protein / Rpp14 family protein
Mcr002101.000	88	110	151	67	1	1	1	AT5G64180.1	unknown protein
Mcr002102.000	504	713	783	403	1	1	1	AT4G00550.1	digalactosyl diacylglycerol deficient 2
Mcr002103.000	105	115	158	47	1	1	1	AT1G22680.1	unknown protein
Mcr002105.000	146	133	171	95	1	1	1	AT4G01897.1	unknown protein
Mcr002107.000	453	583	681	367	1	1	1	AT1G47380.1	Protein phosphatase 2C family protein
Mcr002108.000	133	162	361	235	1	1	1	AT3G16590.1	F-box and associated interaction domains-containing protein
Mcr002109.000	1041	1072	1337	648	1	1	1	AT5G66030.1	Golgi-localized GRIP domain-containing protein
Mcr002110.000	146	172	254	76	1	1	1	AT3G48480.1	Cysteine proteinases superfamily protein
Mcr002111.000	408	484	652	463	1	1	1	AT4G03000.2	RING/U-box superfamily protein
Mcr002113.000	107	84	122	83	1	1	1	AT2G32010.2	CVP2 like 1
Mcr002114.000	278	325	345	263	1	1	1	AT5G50320.1	radical SAM domain-containing protein / GCN5-related N-acetyltransferase (GNAT) family protein
Mcr002115.000	25	49	55	30	1	1	1	AT3G18680.1	Amino acid kinase family protein
Mcr002116.000	2179	2160	3292	1322	1	1	1	AT2G27230.2	transcription factor-related
Mcr002117.000	422	546	647	229	1	1	1	AT5G62410.1	structural maintenance of chromosomes 2
Mcr002118.000	206	233	252	153	1	1	1	AT2G20890.1	photosystem II reaction center PSB29 protein
Mcr002121.000	141	631	2232	2359	0.000230173	1.16536e-11	4.58727e-09	AT5G13200.1	GRAM domain family protein
Mcr002123.000	305	378	393	236	1	1	1	AT5G06660.1	Protein of unknown function DUF106, transmembrane
Mcr002124.001	455	367	520	211	1	1	1	AT3G29400.1	exocyst subunit exo70 family protein E1
Mcr002125.000	368	386	371	291	1	1	1	AT4G00560.1	NAD(P)-binding Rossmann-fold superfamily protein
Mcr002128.000	551	748	735	445	1	1	1	AT3G50360.1	centrin2
Mcr002129.000	481	257	390	59	0.264857	1	0.0196496	AT3G14280.1	unknown protein
Mcr002131.000	358	417	439	204	1	1	1	AT3G19540.1	Protein of unknown function (DUF620)
Mcr002132.000	96	101	114	53	1	1	1	AT1G76440.3	HSP20-like chaperones superfamily protein
Mcr002135.000	4	6	3	3	1	1	1	AT2G05620.1	proton gradient regulation 5
Mcr002136.000	1445	2260	2478	778	1	1	1	AT3G23890.2	topoisomerase II
Mcr002138.000	88	96	179	106	1	1	1	AT5G05600.1	2-oxoglutarate (2OG) and Fe(II)-dependent oxygenase superfamily protein
Mcr002139.000	381	341	432	254	1	1	1	AT4G27630.2	GPCR-type G protein 2
Mcr002140.000	825	385	408	164	0.0298648	0.0377639	0.0924406	AT1G24530.1	Transducin/WD40 repeat-like superfamily protein
Mcr002142.000	35	23	37	11	1	1	1	AT1G52200.1	PLAC8 family protein
Mcr002143.000	692	663	895	455	1	1	1	AT1G09840.6	shaggy-like protein kinase 41
Mcr002144.001	111	106	117	78	1	1	1	AT2G18400.1	ribosomal protein L6 family protein
Mcr002147.000	420	485	680	375	1	1	1	AT1G50410.1	SNF2 domain-containing protein / helicase domain-containing protein / zinc finger protein-related
Mcr002148.001	291	295	400	268	1	1	1	AT2G30880.1	Pleckstrin homology (PH) domain-containing protein
Mcr002149.000	400	503	589	458	1	1	1	AT5G15450.1	casein lytic proteinase B3
Mcr002150.001	567	840	1332	717	1	1	1	AT5G13180.1	NAC domain containing protein 83
Mcr002151.000	404	456	445	324	1	1	1	AT1G61010.3	cleavage and polyadenylation specificity factor 73-I
Mcr002152.000	186	270	369	204	1	1	1	AT4G16430.1	basic helix-loop-helix (bHLH) DNA-binding superfamily protein
Mcr002157.000	415	460	507	355	1	1	1	AT5G17530.3	phosphoglucosamine mutase family protein
Mcr002159.000	205	192	315	162	1	1	1	AT3G07080.1	EamA-like transporter family
Mcr002161.001	105	108	128	59	1	1	1	AT1G08960.1	cation exchanger 11
Mcr002162.001	5790	5733	6945	2692	1	1	1	AT4G32410.1	cellulose synthase 1
Mcr002164.000	305	373	392	199	1	1	1	AT1G26940.1	Cyclophilin-like peptidyl-prolyl cis-trans isomerase family protein
Mcr002165.000	450	518	747	781	1	1	0.896422	AT1G22170.1	Phosphoglycerate mutase family protein
Mcr002167.001	200	214	258	148	1	1	1	AT5G49400.1	zinc knuckle (CCHC-type) family protein
Mcr002168.000	293	263	110	13	1	0.0255451	0.00131248	AT4G37580.1	Acyl-CoA N-acyltransferases (NAT) superfamily protein
Mcr002169.000	126	204	227	322	1	1	0.430158	AT5G51490.1	Plant invertase/pectin methylesterase inhibitor superfamily
Mcr002170.000	61	89	69	41	1	1	1	AT5G24330.1	ARABIDOPSIS TRITHORAX-RELATED PROTEIN 6
Mcr002172.000	2720	3351	3688	2178	1	1	1	AT5G25100.1	Endomembrane protein 70 protein family
Mcr002174.000	110	90	87	51	1	1	1	AT5G01780.1	2-oxoglutarate-dependent dioxygenase family protein
Mcr002175.000	296	404	298	196	1	1	1	AT1G26340.1	cytochrome B5 isoform A
Mcr002176.000	267	326	267	194	1	1	1	AT4G39880.1	Ribosomal protein L23/L15e family protein
Mcr002179.001	296	384	405	263	1	1	1	AT2G15690.1	Tetratricopeptide repeat (TPR)-like superfamily protein
Mcr002180.000	155	69	117	28	0.641022	1	0.664045	AT3G51380.1	IQ-domain 20
Mcr002183.000	310	377	371	289	1	1	1	AT1G30240.2	unknown protein
Mcr002184.000	32	22	8	3	1	1	1	AT1G12900.2	glyceraldehyde 3-phosphate dehydrogenase A subunit 2
Mcr002184.001	35	43	24	1	1	1	1	AT1G12900.1	glyceraldehyde 3-phosphate dehydrogenase A subunit 2
Mcr002186.000	190	254	211	148	1	1	1	AT1G65700.2	Small nuclear ribonucleoprotein family protein
Mcr002187.000	165	92	124	181	1	1	1	AT5G03890.1	unknown protein
Mcr002188.000	36	36	81	45	1	1	1	AT5G11310.1	Pentatricopeptide repeat (PPR) superfamily protein
Mcr002190.000	169	160	209	116	1	1	1	AT5G14530.1	Transducin/WD40 repeat-like superfamily protein
Mcr002191.000	1755	1841	2218	1197	1	1	1	AT4G23630.1	VIRB2-interacting protein 1
Mcr002192.000	118	150	193	81	1	1	1	AT1G71990.1	fucosyltransferase 13
Mcr002194.000	441	451	548	250	1	1	1	AT5G58430.1	exocyst subunit exo70 family protein B1
Mcr002196.000	144	181	254	140	1	1	1	AT4G10050.1	esterase/lipase/thioesterase family protein
Mcr002200.000	14	9	26	8	1	1	1	AT1G80100.1	histidine phosphotransfer protein 6
Mcr002201.000	419	654	643	288	1	1	1	AT5G44635.1	minichromosome maintenance (MCM2/3/5) family protein
Mcr002203.000	277	301	319	239	1	1	1	AT5G61330.1	rRNA processing protein-related
Mcr002204.000	312	390	314	241	1	1	1	AT1G26740.1	Ribosomal L32p protein family
Mcr002207.000	251	254	242	166	1	1	1	AT3G20330.1	PYRIMIDINE B
Mcr002210.000	946	1256	1293	480	1	1	1	AT1G12090.1	extensin-like protein
Mcr002211.000	4	5	33	52	1	1	0.4069	AT5G53730.1	Late embryogenesis abundant (LEA) hydroxyproline-rich glycoprotein family
Mcr002212.000	63	51	65	51	1	1	1	AT3G61370.1	Protein of unknown function (DUF3245)
Mcr002213.000	1711	2239	4856	2474	1	0.3215	1	AT5G17330.1	glutamate decarboxylase
Mcr002214.000	396	480	579	276	1	1	1	AT1G27190.1	Leucine-rich repeat protein kinase family protein
Mcr002215.001	590	579	830	505	1	1	1	AT5G15680.1	ARM repeat superfamily protein
Mcr002217.000	198	222	297	205	1	1	1	AT3G20020.1	protein arginine methyltransferase 6
Mcr002218.000	185	206	222	140	1	1	1	AT5G65540.1	unknown protein
Mcr002219.000	76	97	83	62	1	1	1	AT3G27850.1	ribosomal protein L12-C
Mcr002220.000	322	311	330	260	1	1	1	AT3G18140.1	Transducin/WD40 repeat-like superfamily protein
Mcr002222.001	613	764	879	617	1	1	1	AT5G64270.1	splicing factor, putative
Mcr002223.000	797	1104	915	650	1	1	1	AT4G31120.1	SHK1 binding protein 1
Mcr002224.000	969	991	964	481	1	1	1	AT1G74160.1	unknown protein
Mcr002226.001	81	108	134	75	1	1	1	AT5G42660.1	Protein of unknown function (DUF616)
Mcr002227.000	292	318	364	190	1	1	1	AT5G62930.1	SGNH hydrolase-type esterase superfamily protein
Mcr002229.000	21	14	15	0	1	1	1	AT2G35730.1	Heavy metal transport/detoxification superfamily protein
Mcr002231.001	189	186	221	154	1	1	1	AT4G39820.1	Tetratricopeptide repeat (TPR)-like superfamily protein
Mcr002232.000	114	116	151	109	1	1	1	AT4G36910.1	Cystathionine beta-synthase (CBS) family protein
Mcr002234.000	1237	1502	2196	986	1	1	1	AT5G43900.3	myosin 2
Mcr002235.000	212	190	223	142	1	1	1	AT4G11440.1	Mitochondrial substrate carrier family protein
Mcr002236.000	394	393	390	212	1	1	1	AT4G27760.1	NAD(P)-binding Rossmann-fold superfamily protein
Mcr002240.000	55	67	66	44	1	1	1	AT5G17690.1	like heterochromatin protein (LHP1)
Mcr002241.000	1157	1614	2633	1868	1	1	0.95836	AT4G34890.1	xanthine dehydrogenase 1
Mcr002246.000	110	129	146	55	1	1	1	AT5G40980.1	Protein of unknown function (DUF 3339)
Mcr002248.000	506	563	522	344	1	1	1	AT1G03110.1	Transducin/WD40 repeat-like superfamily protein
Mcr002250.001	179	242	269	183	1	1	1	AT3G19870.1	unknown protein
Mcr002251.000	810	843	1015	740	1	1	1	AT3G05545.1	RING/U-box superfamily protein
Mcr002253.000	271	375	339	187	1	1	1	AT1G48520.1	GLU-ADT subunit B
Mcr002254.000	324	304	324	184	1	1	1	AT3G60830.1	actin-related protein 7
Mcr002256.000	155	103	159	53	1	1	1	AT5G05690.1	Cytochrome P450 superfamily protein
Mcr002257.000	1959	2461	2587	1578	1	1	1	AT5G17020.1	exportin 1A
Mcr002258.000	33	38	47	28	1	1	1	AT4G02790.1	GTP-binding family protein
Mcr002260.000	684	546	984	572	1	1	1	AT4G13020.1	Protein kinase superfamily protein
Mcr002262.000	599	640	908	534	1	1	1	AT5G17010.3	Major facilitator superfamily protein
Mcr002264.000	29	35	31	18	1	1	1	AT1G05440.1	C-8 sterol isomerases
Mcr002266.000	270	495	458	178	1	1	1	AT2G48020.2	Major facilitator superfamily protein
Mcr002267.000	5	7	37	59	1	1	0.349764	AT1G68620.1	alpha/beta-Hydrolases superfamily protein
Mcr002268.000	83	150	197	142	1	1	1	AT2G17350.1	unknown protein
Mcr002269.000	327	352	521	334	1	1	1	AT1G25682.1	Family of unknown function (DUF572)
Mcr002271.000	1309	1634	1960	1126	1	1	1	AT2G03150.1	ATP/GTP-binding protein family
Mcr002272.000	546	782	620	438	1	1	1	AT5G41970.1	Metal-dependent protein hydrolase
Mcr002273.000	244	274	321	145	1	1	1	AT1G19660.2	Wound-responsive family protein
Mcr002274.000	224	299	268	192	1	1	1	AT5G56940.1	Ribosomal protein S16 family protein
Mcr002275.000	3311	2655	3973	1073	1	1	0.528004	AT1G48600.2	S-adenosyl-L-methionine-dependent methyltransferases superfamily protein
Mcr002276.000	63	79	103	28	1	1	1	AT4G21310.1	Protein of unknown function (DUF1218)
Mcr002277.000	179	124	184	107	1	1	1	AT4G34560.1	unknown protein
Mcr002278.000	116	152	219	182	1	1	1	AT3G10970.1	Haloacid dehalogenase-like hydrolase (HAD) superfamily protein
Mcr002280.000	107	236	197	18	1	1	0.89018	AT1G14190.1	Glucose-methanol-choline (GMC) oxidoreductase family protein
Mcr002283.000	562	595	714	316	1	1	1	AT1G55160.1	unknown protein
Mcr002284.000	2703	3038	4150	2794	1	1	1	AT3G15730.1	phospholipase D alpha 1
Mcr002285.000	161	215	221	124	1	1	1	AT2G40700.1	P-loop containing nucleoside triphosphate hydrolases superfamily protein
Mcr002286.000	106	44	59	73	0.879948	1	1	AT2G27590.1	S-adenosyl-L-methionine-dependent methyltransferases superfamily protein
Mcr002287.001	155	135	233	117	1	1	1	AT2G06000.2	Pentatricopeptide repeat (PPR) superfamily protein
Mcr002289.000	408	477	525	322	1	1	1	AT1G29320.1	Transducin/WD40 repeat-like superfamily protein
Mcr002290.000	55	64	57	52	1	1	1	AT1G75980.1	Single hybrid motif superfamily protein
Mcr002292.000	106	118	123	50	1	1	1	AT3G25600.1	Calcium-binding EF-hand family protein
Mcr002294.000	155	220	209	117	1	1	1	AT1G18600.1	RHOMBOID-like protein 12
Mcr002295.000	125	221	229	67	1	1	1	AT3G53380.1	Concanavalin A-like lectin protein kinase family protein
Mcr002296.000	1398	759	1327	515	0.0805805	1	0.969967	AT2G21540.2	SEC14-like 3
Mcr002298.000	389	470	467	349	1	1	1	AT1G56190.1	Phosphoglycerate kinase family protein
Mcr002299.000	132	195	217	168	1	1	1	AT5G35870.1	unknown protein
Mcr002300.000	131	125	152	86	1	1	1	AT2G34900.1	Transcription factor GTE6
Mcr002301.000	169	282	243	177	1	1	1	AT2G43110.1	unknown protein
Mcr002303.000	294	324	328	184	1	1	1	AT2G36930.1	zinc finger (C2H2 type) family protein
Mcr002304.000	332	598	607	356	1	1	1	AT5G01710.1	methyltransferases
Mcr002305.000	86	119	125	44	1	1	1	AT3G25100.1	cell division cycle 45
Mcr002307.000	37	49	72	55	1	1	1	AT5G43260.1	chaperone protein dnaJ-related
Mcr002309.000	230	211	223	66	1	1	1	AT1G28480.1	Thioredoxin superfamily protein
Mcr002310.000	282	315	367	195	1	1	1	AT5G64813.1	Ras-related small GTP-binding family protein
Mcr002311.000	212	225	273	192	1	1	1	AT4G37670.2	N-acetyl-l-glutamate synthase 2
Mcr002312.000	1236	1470	1461	1038	1	1	1	AT4G26600.1	S-adenosyl-L-methionine-dependent methyltransferases superfamily protein
Mcr002313.000	194	207	239	116	1	1	1	AT3G16980.1	RNA polymerases M/15 Kd subunit
Mcr002314.000	313	524	592	625	1	1	0.635337	AT5G50960.1	nucleotide binding protein 35
Mcr002315.001	193	189	297	214	1	1	1	AT4G24480.1	Protein kinase superfamily protein
Mcr002316.000	423	525	562	352	1	1	1	AT4G04940.1	transducin family protein / WD-40 repeat family protein
Mcr002318.000	558	568	1108	485	1	1	1	AT1G07530.1	SCARECROW-like 14
Mcr002321.000	2	10	902	3759	1	2.30867e-23	2.86089e-28	AT4G25580.1	CAP160 protein
Mcr002323.001	313	344	424	235	1	1	1	AT1G19360.1	Nucleotide-diphospho-sugar transferase family protein
Mcr002324.000	177	229	300	130	1	1	1	AT4G22580.1	Exostosin family protein
Mcr002325.000	1326	1524	1323	673	1	1	1	AT3G46540.1	ENTH/VHS family protein
Mcr002326.000	634	794	922	442	1	1	1	AT1G58030.1	cationic amino acid transporter 2
Mcr002328.000	1292	1128	1428	680	1	1	1	AT4G23980.2	auxin response factor 9
Mcr002329.000	30	34	47	23	1	1	1	AT5G54970.1	unknown protein
Mcr002330.000	379	421	552	247	1	1	1	AT3G10980.1	PLAC8 family protein
Mcr002337.000	32	40	61	21	1	1	1	AT4G16807.1	unknown protein
Mcr002338.000	354	429	634	321	1	1	1	AT4G21760.1	beta-glucosidase 47
Mcr002339.000	70	104	140	235	1	1	0.259879	AT5G43420.1	RING/U-box superfamily protein
Mcr002340.000	332	386	358	193	1	1	1	AT5G22320.1	Leucine-rich repeat (LRR) family protein
Mcr002341.000	196	207	302	126	1	1	1	AT3G54850.1	plant U-box 14
Mcr002342.000	26	70	219	118	1	0.0117972	0.377743	AT2G31540.1	GDSL-like Lipase/Acylhydrolase superfamily protein
Mcr002343.001	370	377	476	242	1	1	1	AT3G19340.1	Protein of unknown function (DUF3754)
Mcr002344.000	908	1199	1753	958	1	1	1	AT4G22120.6	ERD (early-responsive to dehydration stress) family protein
Mcr002345.000	457	507	601	335	1	1	1	AT1G65650.1	Peptidase C12, ubiquitin carboxyl-terminal hydrolase 1
Mcr002347.000	60	33	94	286	1	1	0.0426745	AT1G34670.1	myb domain protein 93
Mcr002351.000	582	594	679	349	1	1	1	AT3G29310.1	calmodulin-binding protein-related
Mcr002352.001	124	207	428	249	1	0.346389	0.998354	AT2G18050.1	histone H1-3
Mcr002356.000	110	158	170	112	1	1	1	AT3G52230.1	unknown protein
Mcr002357.000	362	344	321	240	1	1	1	AT4G14110.1	COP9 signalosome, subunit CSN8
Mcr002358.000	250	266	328	224	1	1	1	AT3G63080.1	glutathione peroxidase 5
Mcr002359.000	219	155	230	44	1	1	0.546382	AT3G20530.1	Protein kinase superfamily protein
Mcr002360.000	82	101	144	90	1	1	1	AT3G24030.1	hydroxyethylthiazole kinase family protein
Mcr002361.000	658	705	771	470	1	1	1	AT5G10270.1	cyclin-dependent kinase C;1
Mcr002364.000	164	272	310	108	1	1	1	AT1G29980.1	Protein of unknown function, DUF642
Mcr002366.000	214	346	365	206	1	1	1	AT1G47200.1	WPP domain protein 2
Mcr002367.000	94	97	151	82	1	1	1	AT4G08330.1	unknown protein
Mcr002368.001	84	86	127	83	1	1	1	AT5G40440.1	mitogen-activated protein kinase kinase 3
Mcr002369.000	391	451	573	326	1	1	1	AT3G53090.2	ubiquitin-protein ligase 7
Mcr002371.000	799	1019	1234	609	1	1	1	AT1G44900.1	minichromosome maintenance (MCM2/3/5) family protein
Mcr002372.000	197	222	303	159	1	1	1	AT4G02110.1	transcription coactivators
Mcr002374.000	290	319	297	186	1	1	1	AT1G24050.1	RNA-processing, Lsm domain
Mcr002375.000	1025	1317	1430	882	1	1	1	AT1G09770.1	cell division cycle 5
Mcr002378.000	549	553	654	357	1	1	1	AT3G10540.1	3-phosphoinositide-dependent protein kinase
Mcr002380.000	1895	2062	2109	1442	1	1	1	AT5G11880.1	Pyridoxal-dependent decarboxylase family protein
Mcr002382.000	334	540	649	518	1	1	1	AT5G03700.1	D-mannose binding lectin protein with Apple-like carbohydrate-binding domain
Mcr002383.000	913	922	1035	677	1	1	1	AT5G11490.1	adaptin family protein
Mcr002384.000	494	551	546	291	1	1	1	AT3G58140.1	phenylalanyl-tRNA synthetase class IIc family protein
Mcr002385.000	588	595	692	294	1	1	1	AT1G63830.3	PLAC8 family protein
Mcr002386.001	96	94	131	82	1	1	1	AT4G31980.1	unknown protein
Mcr002387.000	1039	1295	1424	946	1	1	1	AT4G28300.1	Protein of unknown function (DUF1421)
Mcr002389.000	308	357	745	196	1	1	1	AT1G64780.1	ammonium transporter 1;2
Mcr002391.000	303	329	429	233	1	1	1	AT3G02720.1	Class I glutamine amidotransferase-like superfamily protein
Mcr002392.000	190	220	268	161	1	1	1	AT1G76760.1	thioredoxin Y1
Mcr002396.000	244	683	1212	674	0.053678	0.00351039	0.150447	AT1G11190.1	bifunctional nuclease i
Mcr002398.000	329	387	393	283	1	1	1	AT3G07300.3	NagB/RpiA/CoA transferase-like superfamily protein
Mcr002399.000	138	196	448	172	1	0.460872	1	AT5G01250.1	alpha 1,4-glycosyltransferase family protein
Mcr002401.000	83	96	95	71	1	1	1	AT2G20390.1	unknown protein
Mcr002404.001	2050	1345	1861	817	0.474062	1	1	AT1G11260.1	sugar transporter 1
Mcr002405.000	195	205	300	189	1	1	1	AT5G17510.1	unknown protein
Mcr002406.000	209	236	204	177	1	1	1	AT5G44710.1	unknown protein
Mcr002407.000	813	1069	1515	967	1	1	1	AT4G17510.1	ubiquitin C-terminal hydrolase 3
Mcr002408.000	170	210	266	104	1	1	1	AT5G67270.1	end binding protein 1C
Mcr002409.000	2543	3250	4045	2692	1	1	1	AT3G50370.1	unknown protein
Mcr002410.000	688	849	826	547	1	1	1	AT2G43650.1	Sas10/U3 ribonucleoprotein (Utp) family protein
Mcr002414.000	1338	1635	1705	1166	1	1	1	AT5G48230.2	acetoacetyl-CoA thiolase 2
Mcr002415.000	703	917	1144	815	1	1	1	AT5G04940.2	SU(VAR)3-9 homolog 1
Mcr002416.000	326	365	464	286	1	1	1	AT1G14300.1	ARM repeat superfamily protein
Mcr002417.000	507	707	1171	862	1	1	0.937569	AT5G46180.1	ornithine-delta-aminotransferase
Mcr002418.000	66	131	332	332	1	0.0594292	0.0238762	AT1G15740.1	Leucine-rich repeat family protein
Mcr002420.000	145	156	167	107	1	1	1	AT4G37660.1	Ribosomal protein L12/ ATP-dependent Clp protease adaptor protein ClpS family protein
Mcr002421.000	873	926	1377	867	1	1	1	AT2G36720.1	Acyl-CoA N-acyltransferase with RING/FYVE/PHD-type zinc finger domain
Mcr002422.000	181	180	225	164	1	1	1	AT1G51740.1	syntaxin of plants 81
Mcr002423.000	2876	2787	3120	1399	1	1	1	AT2G20680.1	Glycosyl hydrolase superfamily protein
Mcr002424.000	113	128	184	95	1	1	1	AT5G05950.1	maternal effect embryo arrest 60
Mcr002425.000	528	608	1289	1035	1	1	0.549173	AT5G58380.1	SOS3-interacting protein 1
Mcr002427.000	333	346	474	268	1	1	1	AT1G07110.1	fructose-2,6-bisphosphatase
Mcr002428.001	580	590	729	320	1	1	1	AT1G07410.1	RAB GTPase homolog A2B
Mcr002431.000	757	865	1042	679	1	1	1	AT5G13160.1	Protein kinase superfamily protein
Mcr002432.000	1258	1578	2217	1553	1	1	1	AT1G07510.1	FTSH protease 10
Mcr002433.000	667	676	776	418	1	1	1	AT1G71070.1	Core-2/I-branching beta-1,6-N-acetylglucosaminyltransferase family protein
Mcr002435.000	213	408	761	339	1	0.141927	1	AT5G64550.1	loricrin-related
Mcr002436.000	196	371	374	477	1	1	0.371653	AT1G74310.1	heat shock protein 101
Mcr002437.000	215	234	216	146	1	1	1	AT3G09890.1	Ankyrin repeat family protein
Mcr002439.000	328	274	415	247	1	1	1	AT1G43900.1	Protein phosphatase 2C family protein
Mcr002442.000	236	313	330	231	1	1	1	AT3G55000.1	tonneau family protein
Mcr002442.001	243	285	328	187	1	1	1	AT3G55005.1	tonneau 1b (TON1b)
Mcr002443.000	385	399	464	268	1	1	1	AT1G12390.1	Cornichon family protein
Mcr002444.000	126	137	207	109	1	1	1	AT3G60590.2	unknown protein
Mcr002445.000	358	380	462	193	1	1	1	AT1G15080.1	lipid phosphate phosphatase 2
Mcr002446.000	657	638	869	396	1	1	1	AT1G48790.1	associated molecule with the SH3 domain of STAM 1
Mcr002448.001	383	378	562	317	1	1	1	AT1G55250.3	histone mono-ubiquitination 2
Mcr002449.001	44	54	106	59	1	1	1	AT4G14385.1	unknown protein
Mcr002451.000	83	87	227	989	1	1	1.98924e-06	AT3G18400.1	NAC domain containing protein 58
Mcr002452.001	64	115	130	74	1	1	1	AT4G00850.1	GRF1-interacting factor 3
Mcr002453.000	174	131	204	95	1	1	1	AT3G59040.1	Tetratricopeptide repeat (TPR)-like superfamily protein
Mcr002454.000	648	787	850	513	1	1	1	AT2G36070.1	translocase inner membrane subunit 44-2
Mcr002455.000	69	94	147	76	1	1	1	AT1G04330.1	unknown protein
Mcr002457.001	102	113	154	87	1	1	1	AT2G45250.1	Integral membrane protein hemolysin-III homolog
Mcr002458.001	745	745	910	578	1	1	1	AT3G19490.1	sodium:hydrogen antiporter 1
Mcr002459.000	433	509	917	196	1	1	1	AT2G37900.1	Major facilitator superfamily protein
Mcr002460.000	2897	3427	4430	4111	1	1	1	AT5G50920.1	CLPC homologue 1
Mcr002461.000	168	181	466	201	1	0.936997	1	AT1G10480.1	zinc finger protein 5
Mcr002464.000	207	461	357	105	0.666708	1	1	AT1G64640.1	early nodulin-like protein 8
Mcr002465.000	195	202	285	176	1	1	1	AT2G32910.1	DCD (Development and Cell Death) domain protein
Mcr002466.000	392	497	423	301	1	1	1	AT1G79560.1	FTSH protease 12
Mcr002467.001	237	259	323	143	1	1	1	AT1G11000.1	Seven transmembrane MLO family protein
Mcr002468.000	154	188	217	58	1	1	1	AT5G19300.1	unknown protein
Mcr002469.001	43	57	54	25	1	1	1	AT2G42390.1	protein kinase C substrate, heavy chain-related
Mcr002470.000	90	62	149	119	1	1	1	AT5G39670.1	Calcium-binding EF-hand family protein
Mcr002471.000	212	275	292	206	1	1	1	AT5G05680.1	nuclear pore complex protein-related
Mcr002472.000	427	566	512	369	1	1	1	ATMG00560.1	Nucleic acid-binding, OB-fold-like protein
Mcr002474.001	63	88	102	52	1	1	1	AT2G44730.1	Alcohol dehydrogenase transcription factor Myb/SANT-like family protein
Mcr002475.000	191	150	270	107	1	1	1	AT5G46110.1	Glucose-6-phosphate/phosphate translocator-related
Mcr002476.000	239	296	313	134	1	1	1	AT5G02280.1	SNARE-like superfamily protein
Mcr002477.000	612	713	928	563	1	1	1	AT5G53440.1	unknown protein
Mcr002478.001	240	257	281	157	1	1	1	AT1G76660.1	unknown protein
Mcr002480.000	187	293	269	121	1	1	1	AT3G46940.1	DUTP-PYROPHOSPHATASE-LIKE 1
Mcr002481.000	39	65	127	146	1	1	0.402487	AT1G14870.1	PLANT CADMIUM RESISTANCE 2
Mcr002482.000	227	223	346	148	1	1	1	AT3G28850.1	Glutaredoxin family protein
Mcr002483.000	1075	1080	1385	823	1	1	1	AT5G19330.1	ARM repeat protein interacting with ABF2
Mcr002484.000	1060	1125	1832	1311	1	1	1	AT2G38280.2	AMP deaminase, putative / myoadenylate deaminase, putative
Mcr002485.001	80	91	120	58	1	1	1	AT5G62290.2	nucleotide-sensitive chloride conductance regulator (ICln) family protein
Mcr002487.000	389	451	629	360	1	1	1	AT5G09740.1	histone acetyltransferase of the MYST family 2
Mcr002488.000	167	184	250	145	1	1	1	AT5G55580.1	Mitochondrial transcription termination factor family protein
Mcr002489.000	215	186	318	286	1	1	1	AT4G22260.1	Alternative oxidase family protein
Mcr002491.000	202	128	250	83	1	1	1	AT2G37330.1	aluminum sensitive 3
Mcr002492.000	591	1276	1392	696	0.304493	1	1	AT5G03260.1	laccase 11
Mcr002495.000	888	1007	1024	490	1	1	1	AT5G56040.2	Leucine-rich receptor-like protein kinase family protein
Mcr002496.000	102	185	190	96	1	1	1	AT1G10460.1	germin-like protein 7
Mcr002497.000	35	63	63	114	1	1	0.730233	AT1G54580.1	acyl carrier protein 2
Mcr002499.000	570	725	913	596	1	1	1	AT3G20970.1	NFU domain protein 4
Mcr002500.000	1368	1456	1714	1034	1	1	1	AT2G07360.1	SH3 domain-containing protein
Mcr002502.000	405	388	519	359	1	1	1	AT1G69060.1	Chaperone DnaJ-domain superfamily protein
Mcr002503.000	244	201	256	190	1	1	1	AT3G28480.1	Oxoglutarate/iron-dependent oxygenase
Mcr002508.000	1019	1065	1063	754	1	1	1	AT4G35850.1	Pentatricopeptide repeat (PPR) superfamily protein
Mcr002509.000	94	104	137	75	1	1	1	AT5G20130.1	unknown protein
Mcr002510.001	502	643	688	371	1	1	1	AT1G19880.1	Regulator of chromosome condensation (RCC1) family protein
Mcr002513.000	653	807	1029	524	1	1	1	AT3G66654.3	Cyclophilin-like peptidyl-prolyl cis-trans isomerase family protein
Mcr002514.001	250	338	438	244	1	1	1	AT5G17550.1	peroxin 19-2
Mcr002517.000	75	163	354	516	1	0.0753354	0.00124886	AT4G17550.1	Major facilitator superfamily protein
Mcr002518.000	241	332	543	281	1	1	1	AT5G03530.1	RAB GTPase homolog C2A
Mcr002519.001	126	93	148	68	1	1	1	AT4G14660.1	RNA polymerase Rpb7-like, N-terminal domain
Mcr002522.000	195	308	265	167	1	1	1	AT3G18420.1	Protein prenylyltransferase superfamily protein
Mcr002524.000	657	699	686	336	1	1	1	AT1G72480.1	Lung seven transmembrane receptor family protein
Mcr002528.000	317	322	298	192	1	1	1	AT5G53860.2	embryo defective 2737
Mcr002529.000	135	127	160	107	1	1	1	AT5G09310.1	unknown protein
Mcr002531.000	1626	1953	2042	1374	1	1	1	AT5G40510.1	Sucrase/ferredoxin-like family protein
Mcr002533.000	437	479	436	370	1	1	1	AT2G03820.1	nonsense-mediated mRNA decay NMD3 family protein
Mcr002534.000	178	202	294	175	1	1	1	AT1G58025.1	DNA-binding bromodomain-containing protein
Mcr002535.000	98	126	136	80	1	1	1	AT1G48460.1	unknown protein
Mcr002538.001	187	182	194	104	1	1	1	AT1G04940.1	translocon at the inner envelope membrane of chloroplasts 20
Mcr002540.000	495	620	643	355	1	1	1	AT2G45440.1	dihydrodipicolinate synthase
Mcr002541.000	499	626	704	331	1	1	1	AT4G03110.1	RNA-binding protein-defense related 1
Mcr002542.000	307	508	726	478	1	1	1	AT5G04500.1	glycosyltransferase family protein 47
Mcr002543.000	526	548	895	655	1	1	1	AT2G17530.3	Protein kinase superfamily protein
Mcr002544.000	414	449	531	352	1	1	1	AT5G57440.1	Haloacid dehalogenase-like hydrolase (HAD) superfamily protein
Mcr002545.000	27	50	109	245	1	1	0.00428585	AT5G06080.1	LOB domain-containing protein 33
Mcr002546.000	945	1167	1530	711	1	1	1	AT4G02715.1	unknown protein
Mcr002547.000	142	114	193	88	1	1	1	AT4G13200.1	unknown protein
Mcr002549.000	265	219	306	142	1	1	1	AT4G25120.1	P-loop containing nucleoside triphosphate hydrolases superfamily protein
Mcr002550.000	496	655	625	418	1	1	1	AT5G15550.1	Transducin/WD40 repeat-like superfamily protein
Mcr002554.000	918	1067	1462	1040	1	1	1	AT3G11960.1	Cleavage and polyadenylation specificity factor (CPSF) A subunit protein
Mcr002555.000	394	424	438	340	1	1	1	AT3G28700.1	Protein of unknown function (DUF185)
Mcr002556.000	106	120	133	91	1	1	1	AT5G09995.3	unknown protein
Mcr002558.000	187	211	319	172	1	1	1	AT3G49140.1	Pentatricopeptide repeat (PPR) superfamily protein
Mcr002559.000	157	161	265	71	1	1	1	AT3G24750.1	unknown protein
Mcr002560.000	388	393	522	300	1	1	1	AT5G19070.1	SNARE associated Golgi protein family
Mcr002561.000	1190	1299	1690	934	1	1	1	AT1G10430.1	protein phosphatase 2A-2
Mcr002562.000	176	367	247	110	1	1	1	AT4G18760.1	receptor like protein 51
Mcr002566.000	775	1049	923	678	1	1	1	AT5G64420.1	DNA polymerase V family
Mcr002567.000	168	218	197	108	1	1	1	AT5G40190.1	RNA ligase/cyclic nucleotide phosphodiesterase family protein
Mcr002569.001	75	94	167	95	1	1	1	AT3G12620.2	Protein phosphatase 2C family protein
Mcr002570.001	29	30	68	82	1	1	1	AT4G16146.1	cAMP-regulated phosphoprotein 19-related protein
Mcr002571.000	288	313	311	237	1	1	1	AT2G45000.1	structural constituent of nuclear pore
Mcr002572.001	146	268	180	60	1	1	1	AT5G26910.1	unknown protein
Mcr002573.001	375	423	482	331	1	1	1	AT1G63290.1	Aldolase-type TIM barrel family protein
Mcr002576.000	719	772	989	507	1	1	1	AT3G18480.1	CCAAT-displacement protein alternatively spliced product
Mcr002578.000	449	477	610	375	1	1	1	AT1G77610.1	EamA-like transporter family protein
Mcr002579.000	85	168	204	82	1	1	1	AT1G51170.1	Protein kinase superfamily protein
Mcr002580.000	364	418	500	260	1	1	1	AT5G18420.1	unknown protein
Mcr002581.000	328	492	398	259	1	1	1	AT1G26480.1	general regulatory factor 12
Mcr002582.001	745	697	847	527	1	1	1	AT5G08160.1	serine/threonine protein kinase 3
Mcr002583.000	10	38	99	293	1	0.141223	6.69455e-06	AT1G09310.1	Protein of unknown function, DUF538
Mcr002584.000	259	272	279	161	1	1	1	AT5G52180.1	unknown protein
Mcr002586.000	411	511	677	382	1	1	1	AT3G43240.1	ARID/BRIGHT DNA-binding domain-containing protein
Mcr002587.000	128	154	143	96	1	1	1	AT5G06550.1	unknown protein
Mcr002589.000	1038	1190	1712	1115	1	1	1	AT1G68580.2	agenet domain-containing protein / bromo-adjacent homology (BAH) domain-containing protein
Mcr002592.000	189	246	255	196	1	1	1	AT3G23710.1	Tic22-like family protein
Mcr002593.000	239	433	622	433	1	1	0.979568	AT5G51830.1	pfkB-like carbohydrate kinase family protein
Mcr002594.000	274	283	347	251	1	1	1	AT3G58180.1	ARM repeat superfamily protein
Mcr002595.000	657	680	785	429	1	1	1	AT1G74910.2	ADP-glucose pyrophosphorylase family protein
Mcr002596.000	875	911	1311	699	1	1	1	AT5G61500.1	autophagy 3 (APG3)
Mcr002597.000	170	98	307	140	1	1	1	AT5G56550.1	oxidative stress 3
Mcr002600.000	68	171	268	160	1	0.342768	0.965362	AT2G22880.1	VQ motif-containing protein
Mcr002602.000	339	423	388	305	1	1	1	AT5G60340.1	P-loop containing nucleoside triphosphate hydrolases superfamily protein
Mcr002603.000	33	81	23	3	1	1	1	AT3G48970.1	Heavy metal transport/detoxification superfamily protein
Mcr002604.000	10	4	2	0	1	1	1	AT1G51400.1	Photosystem II 5 kD protein
Mcr002605.000	238	267	373	198	1	1	1	AT5G03420.1	5'-AMP-activated protein kinase-related
Mcr002606.000	428	535	572	354	1	1	1	AT2G23940.1	Protein of unknown function (DUF788)
Mcr002607.001	686	693	866	592	1	1	1	AT3G14010.3	CTC-interacting domain 4
Mcr002609.000	354	309	405	267	1	1	1	AT1G62750.1	Translation elongation factor EFG/EF2 protein
Mcr002612.000	286	318	358	216	1	1	1	AT4G38100.1	unknown protein
Mcr002613.001	208	213	231	139	1	1	1	AT2G14835.2	RING/U-box superfamily protein
Mcr002615.001	702	844	900	582	1	1	1	AT1G72440.1	CCAAT-binding factor
Mcr002616.000	172	188	196	132	1	1	1	AT5G16950.1	unknown protein
Mcr002618.000	966	1022	1399	748	1	1	1	AT2G14170.1	aldehyde dehydrogenase 6B2
Mcr002621.000	134	186	201	112	1	1	1	AT4G28980.2	CDK-activating kinase 1AT
Mcr002622.001	53	43	64	36	1	1	1	AT4G18400.1	unknown protein
Mcr002623.000	284	301	359	188	1	1	1	AT1G25580.1	NAC (No Apical Meristem) domain transcriptional regulator superfamily protein
Mcr002624.001	213	253	300	195	1	1	1	AT2G26980.3	CBL-interacting protein kinase 3
Mcr002625.000	156	194	188	96	1	1	1	AT2G34585.1	unknown protein
Mcr002626.000	110	104	109	74	1	1	1	AT4G01310.1	Ribosomal L5P family protein
Mcr002627.001	278	355	346	211	1	1	1	AT1G54690.1	gamma histone variant H2AX
Mcr002629.001	3	0	5	15	1	1	1	AT1G53903.1	Protein of unknown function (DUF581)
Mcr002631.000	238	384	257	142	1	1	1	AT1G48910.1	Flavin-containing monooxygenase family protein
Mcr002632.000	524	496	646	245	1	1	1	AT3G07760.2	Sterile alpha motif (SAM) domain-containing protein
Mcr002632.001	218	295	360	138	1	1	1	AT2G40120.1	Protein kinase superfamily protein
Mcr002633.000	73	106	275	217	1	0.406652	0.417414	AT5G67030.1	zeaxanthin epoxidase (ZEP) (ABA1)
Mcr002634.000	493	545	688	367	1	1	1	AT2G21630.1	Sec23/Sec24 protein transport family protein
Mcr002636.001	505	529	843	407	1	1	1	AT3G61710.1	AUTOPHAGY 6
Mcr002638.000	1205	1161	1582	564	1	1	1	AT5G13980.2	Glycosyl hydrolase family 38 protein
Mcr002639.000	586	607	676	483	1	1	1	AT5G05670.2	signal recognition particle binding
Mcr002641.000	125	149	221	56	1	1	1	AT1G21090.1	Cupredoxin superfamily protein
Mcr002642.000	173	224	171	140	1	1	1	AT1G49400.1	Nucleic acid-binding, OB-fold-like protein
Mcr002643.000	233	284	323	190	1	1	1	AT2G02740.2	ssDNA-binding transcriptional regulator
Mcr002644.000	159	149	213	83	1	1	1	AT5G20400.1	2-oxoglutarate (2OG) and Fe(II)-dependent oxygenase superfamily protein
Mcr002645.000	234	253	410	225	1	1	1	AT1G54115.1	cation calcium exchanger 4
Mcr002646.000	164	234	339	227	1	1	1	AT5G60060.1	Protein of unknown function (DUF295)
Mcr002647.000	151	111	240	111	1	1	1	AT1G72820.1	Mitochondrial substrate carrier family protein
Mcr002648.000	435	433	448	299	1	1	1	AT3G22320.1	Eukaryotic rpb5 RNA polymerase subunit family protein
Mcr002649.000	378	389	410	253	1	1	1	AT5G42000.1	ORMDL family protein
Mcr002650.000	261	374	429	260	1	1	1	AT5G17070.1	unknown protein
Mcr002651.000	465	465	666	308	1	1	1	AT1G08460.1	histone deacetylase 8
Mcr002653.000	190	197	249	114	1	1	1	AT4G36090.2	oxidoreductase, 2OG-Fe(II) oxygenase family protein
Mcr002654.000	680	660	1019	536	1	1	1	AT5G15540.1	PHD finger family protein
Mcr002655.000	133	171	189	118	1	1	1	AT2G14530.1	TRICHOME BIREFRINGENCE-LIKE 13
Mcr002656.000	21	71	166	123	1	0.0480264	0.188121	AT3G44880.1	Pheophorbide a oxygenase family protein with Rieske [2Fe-2S] domain
Mcr002657.000	240	264	312	75	1	1	1	AT5G16450.2	Ribonuclease E inhibitor RraA/Dimethylmenaquinone methyltransferase
Mcr002658.000	214	232	318	225	1	1	1	AT1G03475.1	Coproporphyrinogen III oxidase
Mcr002659.000	75	88	119	58	1	1	1	AT4G37200.1	Thioredoxin superfamily protein
Mcr002660.000	169	156	172	152	1	1	1	AT2G22360.1	DNAJ heat shock family protein
Mcr002662.000	78	107	137	82	1	1	1	AT2G40470.1	LOB domain-containing protein 15
Mcr002664.000	175	204	197	117	1	1	1	AT2G40780.1	Nucleic acid-binding, OB-fold-like protein
Mcr002665.000	552	575	783	415	1	1	1	AT1G04960.1	Protein of unknown function (DUF1664)
Mcr002666.000	158	159	262	143	1	1	1	AT2G45730.1	eukaryotic initiation factor 3 gamma subunit family protein
Mcr002669.000	63	70	86	60	1	1	1	AT2G45320.1	unknown protein
Mcr002671.000	558	677	736	409	1	1	1	AT3G07180.1	GPI transamidase component PIG-S-related
Mcr002672.000	454	586	642	284	1	1	1	AT2G16440.1	Minichromosome maintenance (MCM2/3/5) family protein
Mcr002673.000	480	571	527	373	1	1	1	AT3G12270.1	protein arginine methyltransferase 3
Mcr002674.000	41	122	380	363	1	0.000415368	0.000999058	AT3G54140.1	peptide transporter 1
Mcr002675.001	79	173	266	189	1	0.675492	0.816824	AT4G05000.2	Vacuolar protein sorting-associated protein VPS28 family protein
Mcr002678.000	195	158	227	148	1	1	1	AT5G63280.1	C2H2-like zinc finger protein
Mcr002679.000	395	380	460	188	1	1	1	AT5G17990.1	tryptophan biosynthesis 1
Mcr002681.000	411	404	475	296	1	1	1	AT1G07960.3	PDI-like 5-1
Mcr002682.000	361	404	384	286	1	1	1	AT2G35790.1	unknown protein
Mcr002682.001	120	109	190	164	1	1	1	AT5G65280.1	GCR2-like 1
Mcr002683.000	46	41	56	5	1	1	1	AT2G40100.1	light harvesting complex photosystem II
Mcr002684.000	180	180	236	132	1	1	1	AT4G26990.1	unknown protein
Mcr002685.000	348	658	667	212	1	1	1	AT3G23670.2	phragmoplast-associated kinesin-related protein, putative
Mcr002687.000	319	346	402	286	1	1	1	AT1G51730.1	Ubiquitin-conjugating enzyme family protein
Mcr002688.000	195	188	179	144	1	1	1	AT1G56050.1	GTP-binding protein-related
Mcr002690.001	513	589	925	979	1	1	0.628014	AT4G21580.1	oxidoreductase, zinc-binding dehydrogenase family protein
Mcr002691.000	157	154	203	132	1	1	1	AT1G55535.1	unknown protein
Mcr002692.000	274	308	757	307	1	0.711532	1	AT2G38000.1	chaperone protein dnaJ-related
Mcr002693.000	456	558	690	309	1	1	1	AT5G50420.1	O-fucosyltransferase family protein
Mcr002696.000	108	136	150	112	1	1	1	AT2G15270.1	unknown protein
Mcr002699.000	50	7	19	15	0.329974	1	1	AT3G51660.1	Tautomerase/MIF superfamily protein
Mcr002701.000	262	271	353	193	1	1	1	AT5G03900.2	Iron-sulphur cluster biosynthesis family protein
Mcr002703.000	232	320	378	214	1	1	1	AT4G14615.1	unknown protein
Mcr002704.000	298	312	383	209	1	1	1	AT4G24290.2	MAC/Perforin domain-containing protein
Mcr002705.000	99	95	111	64	1	1	1	AT1G68590.1	Ribosomal protein PSRP-3/Ycf65
Mcr002706.000	507	694	789	463	1	1	1	AT5G04990.1	SAD1/UNC-84 domain protein 1
Mcr002707.000	255	480	505	118	1	1	1	AT1G72250.2	Di-glucose binding protein with Kinesin motor domain
Mcr002709.000	367	390	519	318	1	1	1	AT5G41370.1	homolog of xeroderma pigmentosum complementation group B 1
Mcr002712.000	634	714	785	542	1	1	1	AT5G07120.1	sorting nexin 2B
Mcr002713.000	945	909	1435	760	1	1	1	AT1G59820.1	aminophospholipid ATPase 3
Mcr002714.000	283	269	413	193	1	1	1	AT2G35930.1	plant U-box 23
Mcr002716.000	608	785	919	508	1	1	1	AT4G16340.1	guanyl-nucleotide exchange factors;GTPase binding;GTP binding
Mcr002717.000	184	214	246	133	1	1	1	AT3G57320.1	unknown protein
Mcr002718.000	352	364	405	232	1	1	1	AT3G20390.1	endoribonuclease L-PSP family protein
Mcr002719.000	567	587	633	428	1	1	1	AT5G67240.1	small RNA degrading nuclease 3
Mcr002720.000	1353	2347	2239	908	1	1	1	AT5G24090.1	chitinase A
Mcr002721.000	79	102	121	56	1	1	1	AT4G01150.1	unknown protein
Mcr002722.000	452	504	621	446	1	1	1	AT1G08130.1	DNA ligase 1
Mcr002723.001	183	206	271	144	1	1	1	AT4G15880.1	Cysteine proteinases superfamily protein
Mcr002724.000	157	238	395	180	1	1	1	AT3G25950.1	TRAM, LAG1 and CLN8 (TLC) lipid-sensing domain containing protein
Mcr002725.000	1639	1822	2122	1314	1	1	1	AT4G36800.2	RUB1 conjugating enzyme 1
Mcr002726.000	316	393	356	284	1	1	1	AT3G57090.1	Tetratricopeptide repeat (TPR)-like superfamily protein
Mcr002727.001	2157	2112	2652	1232	1	1	1	AT5G35980.1	yeast YAK1-related gene 1
Mcr002728.000	387	463	458	326	1	1	1	AT3G10530.1	Transducin/WD40 repeat-like superfamily protein
Mcr002729.000	207	171	262	162	1	1	1	AT2G39705.1	ROTUNDIFOLIA like 8
Mcr002730.000	139	138	216	124	1	1	1	AT2G01460.1	P-loop containing nucleoside triphosphate hydrolases superfamily protein
Mcr002732.000	161	195	257	122	1	1	1	AT5G14280.1	DNA-binding storekeeper protein-related
Mcr002733.000	74	84	112	63	1	1	1	AT1G08530.1	unknown protein
Mcr002734.000	172	209	337	184	1	1	1	AT5G54855.1	Pollen Ole e 1 allergen and extensin family protein
Mcr002736.000	272	331	445	228	1	1	1	AT3G53400.1	unknown protein
Mcr002740.000	267	307	377	117	1	1	1	AT3G01810.3	unknown protein
Mcr002742.000	57	88	74	53	1	1	1	AT4G12740.1	HhH-GPD base excision DNA repair family protein
Mcr002743.000	105	110	140	64	1	1	1	AT1G68660.1	Ribosomal protein L12/ ATP-dependent Clp protease adaptor protein ClpS family protein
Mcr002745.000	212	211	283	219	1	1	1	AT3G53000.1	phloem protein 2-A15
Mcr002746.000	841	1121	1556	789	1	1	1	AT2G44140.2	Peptidase family C54 protein
Mcr002747.001	1401	1731	1490	995	1	1	1	AT3G25230.1	rotamase FKBP 1
Mcr002748.000	983	724	862	447	1	1	1	AT1G12780.1	UDP-D-glucose/UDP-D-galactose 4-epimerase 1
Mcr002749.000	516	595	532	337	1	1	1	AT2G44050.1	6,7-dimethyl-8-ribityllumazine synthase / DMRL synthase / lumazine synthase / riboflavin synthase
Mcr002750.000	323	300	444	297	1	1	1	AT3G07130.1	purple acid phosphatase 15
Mcr002751.000	897	966	1065	775	1	1	1	AT2G22400.1	S-adenosyl-L-methionine-dependent methyltransferases superfamily protein
Mcr002752.001	77	96	123	31	1	1	1	AT1G65900.1	unknown protein
Mcr002758.000	5	29	70	39	1	0.204015	1	AT1G17950.1	myb domain protein 52
Mcr002760.000	1211	1326	1351	845	1	1	1	AT3G05420.2	acyl-CoA binding protein 4
Mcr002762.000	780	890	1029	475	1	1	1	AT4G38800.1	methylthioadenosine nucleosidase 1
Mcr002763.000	641	895	905	450	1	1	1	AT3G26935.1	DHHC-type zinc finger family protein
Mcr002764.000	147	238	364	226	1	1	1	AT4G16790.1	hydroxyproline-rich glycoprotein family protein
Mcr002765.000	413	620	580	386	1	1	1	AT4G34740.1	GLN phosphoribosyl pyrophosphate amidotransferase 2
Mcr002766.000	1301	1585	2294	1244	1	1	1	AT1G68710.1	ATPase E1-E2 type family protein / haloacid dehalogenase-like hydrolase family protein
Mcr002768.000	464	584	558	335	1	1	1	AT1G01510.1	NAD(P)-binding Rossmann-fold superfamily protein
Mcr002769.000	311	348	368	170	1	1	1	AT2G33740.2	Nitrogen regulatory PII-like, alpha/beta
Mcr002770.000	1015	1253	2460	1171	1	0.989645	1	AT3G57540.1	Remorin family protein
Mcr002771.000	408	396	448	326	1	1	1	AT1G30000.1	alpha-mannosidase 3
Mcr002772.000	863	900	1142	673	1	1	1	AT5G53850.2	haloacid dehalogenase-like hydrolase family protein
Mcr002774.000	106	107	107	77	1	1	1	AT3G62450.1	unknown protein
Mcr002776.000	321	386	449	228	1	1	1	AT5G63960.1	DNA binding;nucleotide binding;nucleic acid binding;DNA-directed DNA polymerases;DNA-directed DNA polymerases
Mcr002778.000	175	205	266	185	1	1	1	AT3G29090.1	pectin methylesterase 31
Mcr002779.000	190	263	187	79	1	1	1	AT5G45800.1	Leucine-rich repeat protein kinase family protein
Mcr002782.000	141	165	147	107	1	1	1	AT1G32990.1	plastid ribosomal protein l11
Mcr002784.000	422	514	469	310	1	1	1	AT5G41190.1	unknown protein
Mcr002785.000	175	214	224	188	1	1	1	AT5G63110.1	histone deacetylase 6
Mcr002786.000	186	314	453	388	1	1	0.696545	AT1G02860.1	SPX (SYG1/Pho81/XPR1) domain-containing protein
Mcr002788.001	87	73	130	53	1	1	1	AT2G43760.3	molybdopterin biosynthesis MoaE family protein
Mcr002789.000	340	477	1796	819	1	0.000901077	0.255493	AT4G19810.1	Glycosyl hydrolase family protein with chitinase insertion domain
Mcr002791.000	217	186	495	222	1	1	1	AT1G71692.1	AGAMOUS-like 12
Mcr002793.000	1519	1818	1437	551	1	1	0.902226	AT2G04780.2	FASCICLIN-like arabinoogalactan 7
Mcr002794.000	417	394	485	275	1	1	1	AT4G29330.1	DERLIN-1
Mcr002795.000	411	473	555	337	1	1	1	AT5G20060.3	alpha/beta-Hydrolases superfamily protein
Mcr002797.001	142	162	377	94	1	1	1	AT2G29110.1	glutamate receptor 2.8
Mcr002798.000	584	883	900	709	1	1	1	AT5G65720.1	nitrogen fixation S (NIFS)-like 1
Mcr002799.000	182	176	283	175	1	1	1	AT2G32950.1	Transducin/WD40 repeat-like superfamily protein
Mcr002800.000	294	444	378	70	1	1	0.611523	AT1G11580.1	methylesterase PCR A
Mcr002801.000	918	1079	1171	325	1	1	0.955123	AT3G02250.1	O-fucosyltransferase family protein
Mcr002802.000	409	447	725	459	1	1	1	AT4G24040.1	trehalase 1
Mcr002803.000	984	1247	1488	1084	1	1	1	AT3G19240.1	Vacuolar import/degradation, Vid27-related protein
Mcr002805.000	434	480	520	244	1	1	1	AT5G02970.1	alpha/beta-Hydrolases superfamily protein
Mcr002806.000	258	318	402	203	1	1	1	AT5G66930.2	unknown protein
Mcr002807.000	141	204	228	133	1	1	1	AT3G01640.1	glucuronokinase G
Mcr002808.000	180	167	274	173	1	1	1	AT4G27750.1	binding
Mcr002811.000	220	236	346	200	1	1	1	AT4G16845.1	VEFS-Box of polycomb protein
Mcr002812.000	352	397	501	307	1	1	1	AT4G12790.5	P-loop containing nucleoside triphosphate hydrolases superfamily protein
Mcr002813.000	314	137	183	34	0.124656	0.393829	0.0350163	AT3G07490.1	ARF-GAP domain 11
Mcr002816.000	520	579	692	475	1	1	1	AT2G15860.1	unknown protein
Mcr002817.000	336	310	278	219	1	1	1	AT3G55520.1	FKBP-like peptidyl-prolyl cis-trans isomerase family protein
Mcr002819.001	158	230	264	186	1	1	1	AT3G54660.1	glutathione reductase
Mcr002820.000	57	73	44	32	1	1	1	AT4G39300.2	unknown protein
Mcr002820.001	46	70	45	35	1	1	1	AT4G39300.1	unknown protein
Mcr002821.000	1051	1066	1653	976	1	1	1	AT5G61140.2	U5 small nuclear ribonucleoprotein helicase
Mcr002822.000	640	751	554	500	1	1	1	AT3G12050.1	Aha1 domain-containing protein
Mcr002823.002	232	291	227	143	1	1	1	AT1G32260.1	unknown protein
Mcr002824.000	174	45	156	67	0.0264881	1	1	AT1G73805.1	Calmodulin binding protein-like
Mcr002827.001	69	66	85	66	1	1	1	AT1G52630.1	O-fucosyltransferase family protein
Mcr002828.000	349	426	473	354	1	1	1	AT3G22980.1	Ribosomal protein S5/Elongation factor G/III/V family protein
Mcr002829.000	88	47	83	13	1	1	0.951352	AT4G20190.1	unknown protein
Mcr002830.000	92	131	180	114	1	1	1	AT1G07160.1	Protein phosphatase 2C family protein
Mcr002832.000	580	764	639	406	1	1	1	AT3G55440.1	triosephosphate isomerase
Mcr002833.000	2169	1756	2171	1223	1	1	1	AT5G49230.1	Drought-responsive family protein
Mcr002834.001	756	855	815	529	1	1	1	AT3G25530.1	glyoxylate reductase 1
Mcr002836.000	151	148	193	124	1	1	1	AT1G49245.1	Prefoldin chaperone subunit family protein
Mcr002843.000	699	630	1193	565	1	1	1	AT5G49760.1	Leucine-rich repeat protein kinase family protein
Mcr002844.000	129	170	211	114	1	1	1	AT3G07565.1	Protein of unknown function (DUF3755)
Mcr002846.000	87	138	184	58	1	1	1	AT1G65295.1	unknown protein
Mcr002848.000	287	233	205	87	1	1	1	AT1G01225.1	NC domain-containing protein-related
Mcr002850.000	89	93	129	23	1	1	1	AT2G05760.1	Xanthine/uracil permease family protein
Mcr002851.000	81	192	264	163	1	0.767218	1	AT5G17280.1	unknown protein
Mcr002852.000	342	403	363	269	1	1	1	AT4G29430.1	ribosomal protein S15A E
Mcr002853.000	557	328	591	89	0.475818	1	0.0515703	AT4G14630.1	germin-like protein 9
Mcr002855.000	172	206	201	141	1	1	1	AT5G30490.2	unknown protein
Mcr002856.000	106	90	124	75	1	1	1	AT5G52440.1	Bacterial sec-independent translocation protein mttA/Hcf106
Mcr002857.001	126	259	233	54	1	1	1	AT1G08560.1	syntaxin of plants 111
Mcr002858.000	393	592	608	218	1	1	1	AT4G03100.1	Rho GTPase activating protein with PAK-box/P21-Rho-binding domain
Mcr002859.000	124	181	204	125	1	1	1	AT1G04290.1	Thioesterase superfamily protein
Mcr002860.000	941	843	1178	450	1	1	1	AT1G18740.1	Protein of unknown function (DUF793)
Mcr002861.000	97	106	164	120	1	1	1	AT5G57150.1	basic helix-loop-helix (bHLH) DNA-binding superfamily protein
Mcr002864.001	72	150	281	389	1	0.335011	0.010761	AT5G04760.1	Duplicated homeodomain-like superfamily protein
Mcr002865.000	4205	5466	5856	1067	1	1	0.140909	AT5G59520.1	ZRT/IRT-like protein 2
Mcr002866.000	701	902	769	481	1	1	1	AT3G56070.2	rotamase cyclophilin 2
Mcr002867.000	2571	2946	3205	2031	1	1	1	AT3G13772.1	transmembrane nine 7
Mcr002868.001	84	71	89	21	1	1	1	AT5G06800.1	myb-like HTH transcriptional regulator family protein
Mcr002870.000	600	675	705	450	1	1	1	AT2G07340.1	PREFOLDIN 1
Mcr002873.000	748	1044	1019	599	1	1	1	AT2G35040.1	AICARFT/IMPCHase bienzyme family protein
Mcr002874.001	730	1194	1013	623	1	1	1	AT3G47520.1	malate dehydrogenase
Mcr002876.001	35	38	42	34	1	1	1	AT5G63470.2	nuclear factor Y, subunit C4
Mcr002877.000	78	66	88	48	1	1	1	AT5G05760.1	syntaxin of plants 31
Mcr002878.000	92	64	96	49	1	1	1	AT4G17360.1	Formyl transferase
Mcr002880.000	3871	4452	5291	2601	1	1	1	AT5G17310.2	UDP-glucose pyrophosphorylase 2
Mcr002881.000	76	61	67	30	1	1	1	AT3G06470.1	GNS1/SUR4 membrane protein family
Mcr002884.001	23	26	44	143	1	1	0.105845	AT1G03070.2	Bax inhibitor-1 family protein
Mcr002886.000	80	89	118	75	1	1	1	AT3G63030.1	methyl-CPG-binding domain 4
Mcr002888.001	69	68	77	50	1	1	1	AT4G36650.1	plant-specific TFIIB-related protein
Mcr002889.001	50	47	74	34	1	1	1	AT5G27260.1	unknown protein
Mcr002890.000	683	848	806	893	1	1	1	AT5G07050.1	nodulin MtN21 /EamA-like transporter family protein
Mcr002893.000	1398	965	1327	794	0.844378	1	1	AT3G01820.1	P-loop containing nucleoside triphosphate hydrolases superfamily protein
Mcr002894.000	26	43	45	9	1	1	1	AT4G15440.1	hydroperoxide lyase 1
Mcr002895.000	678	681	907	484	1	1	1	AT5G54680.1	basic helix-loop-helix (bHLH) DNA-binding superfamily protein
Mcr002896.000	213	233	367	354	1	1	1	AT1G09870.1	histidine acid phosphatase family protein
Mcr002897.001	24	37	22	57	1	1	1	AT5G22860.1	Serine carboxypeptidase S28 family protein
Mcr002898.001	301	398	813	267	1	0.767218	1	AT2G41250.1	Haloacid dehalogenase-like hydrolase (HAD) superfamily protein
Mcr002899.000	287	151	195	77	0.531341	0.896217	0.816824	AT2G43900.1	Endonuclease/exonuclease/phosphatase family protein
Mcr002900.000	68	72	121	88	1	1	1	AT1G21780.2	BTB/POZ domain-containing protein
Mcr002901.001	673	632	741	392	1	1	1	AT1G68100.1	ZIP metal ion transporter family
Mcr002905.000	114	148	172	91	1	1	1	AT5G64630.2	Transducin/WD40 repeat-like superfamily protein
Mcr002906.001	60	92	88	55	1	1	1	AT3G51710.1	D-mannose binding lectin protein with Apple-like carbohydrate-binding domain
Mcr002907.000	60	37	11	5	1	0.166978	0.874023	AT4G25420.1	2-oxoglutarate (2OG) and Fe(II)-dependent oxygenase superfamily protein
Mcr002908.000	3166	3881	4716	2280	1	1	1	AT1G20696.3	high mobility group B3
Mcr002908.001	8313	9238	8186	5586	1	1	1	AT5G42020.1	Heat shock protein 70 (Hsp 70) family protein
Mcr002909.000	2304	2908	2647	1608	1	1	1	AT3G49010.3	breast basic conserved 1
Mcr002910.000	855	399	337	207	0.0283483	0.00363886	0.242664	AT1G24130.1	Transducin/WD40 repeat-like superfamily protein
Mcr002912.000	2426	2781	2483	2479	1	1	1	AT1G32440.1	plastidial pyruvate kinase 3
Mcr002913.000	325	360	532	254	1	1	1	AT2G43320.2	S-adenosyl-L-methionine-dependent methyltransferases superfamily protein
Mcr002914.001	166	123	208	118	1	1	1	AT3G23070.1	CRM family member 3A
Mcr002915.001	83	96	121	48	1	1	1	AT1G07080.1	Thioredoxin superfamily protein
Mcr002916.000	926	1002	1919	1132	1	1	1	AT5G52580.1	RabGAP/TBC domain-containing protein
Mcr002918.002	161	154	173	89	1	1	1	AT5G01430.2	Got1/Sft2-like vescicle transport protein family
Mcr002919.000	70	71	461	476	1	0.00318235	0.00172318	AT1G19530.1	unknown protein
Mcr002921.005	174	170	192	132	1	1	1	AT5G56220.1	P-loop containing nucleoside triphosphate hydrolases superfamily protein
Mcr002923.001	1207	1629	1218	599	1	1	1	AT5G24660.1	response to low sulfur 2
Mcr002924.000	241	296	341	270	1	1	1	AT2G16710.1	Iron-sulphur cluster biosynthesis family protein
Mcr002925.000	1658	2209	1791	1196	1	1	1	AT1G65290.1	mitochondrial acyl carrier protein 2
Mcr002926.000	844	596	1444	505	1	1	1	AT5G15870.1	glycosyl hydrolase family 81 protein
Mcr002927.001	179	221	276	104	1	1	1	AT2G22760.1	basic helix-loop-helix (bHLH) DNA-binding superfamily protein
Mcr002928.001	461	532	712	247	1	1	1	AT4G22590.1	Haloacid dehalogenase-like hydrolase (HAD) superfamily protein
Mcr002929.000	1261	1321	1754	975	1	1	1	AT4G20850.1	tripeptidyl peptidase ii
Mcr002931.000	445	504	666	124	1	1	0.664045	AT4G37360.1	cytochrome P450, family 81, subfamily D, polypeptide 2
Mcr002932.000	157	175	226	136	1	1	1	AT5G62650.1	Tic22-like family protein
Mcr002934.000	32	19	36	18	1	1	1	AT5G19210.2	P-loop containing nucleoside triphosphate hydrolases superfamily protein
Mcr002936.000	1990	2254	3099	1778	1	1	1	AT4G17330.1	G2484-1 protein
Mcr002937.000	1480	2115	2723	1783	1	1	1	AT3G59690.1	IQ-domain 13
Mcr002938.001	882	1251	1886	1040	1	1	1	AT3G27020.1	YELLOW STRIPE like 6
Mcr002945.001	617	652	726	389	1	1	1	AT3G26980.1	membrane-anchored ubiquitin-fold protein 4 precursor
Mcr002946.000	758	969	1140	716	1	1	1	AT3G57650.1	lysophosphatidyl acyltransferase 2
Mcr002948.000	133	140	179	66	1	1	1	AT4G24250.1	Seven transmembrane MLO family protein
Mcr002950.000	103	152	199	95	1	1	1	AT4G16745.1	Exostosin family protein
Mcr002952.000	939	1224	999	671	1	1	1	AT5G08180.2	Ribosomal protein L7Ae/L30e/S12e/Gadd45 family protein
Mcr002953.000	284	587	588	140	0.834445	1	1	AT5G06150.1	Cyclin family protein
Mcr002956.000	67	35	84	86	1	1	1	AT4G17500.1	ethylene responsive element binding factor 1
Mcr002958.000	653	1379	1050	235	0.353917	1	1	AT3G02640.1	unknown protein
Mcr002959.001	2006	1973	1998	773	1	1	1	AT1G05850.1	Chitinase family protein
Mcr002960.000	1015	1166	1299	952	1	1	1	AT1G31730.1	Adaptin family protein
Mcr002961.000	1968	2419	2664	1516	1	1	1	AT5G53480.1	ARM repeat superfamily protein
Mcr002961.001	1916	2531	2943	1641	1	1	1	AT3G06720.2	importin alpha isoform 1
Mcr002962.004	2237	2357	2266	1520	1	1	1	AT3G26618.1	eukaryotic release factor 1-3
Mcr002963.000	442	432	567	480	1	1	1	AT1G24330.1	ARM repeat superfamily protein
Mcr002965.001	895	856	850	240	1	1	0.375995	AT5G11950.2	Putative lysine decarboxylase family protein
Mcr002966.000	987	1440	2126	1215	1	1	1	AT3G22440.1	FRIGIDA-like protein
Mcr002967.000	82	96	128	86	1	1	1	AT3G23580.1	ribonucleotide reductase 2A
Mcr002969.000	954	1232	1730	929	1	1	1	AT4G28260.2	unknown protein
Mcr002970.001	87	66	115	60	1	1	1	AT2G17030.1	F-box family protein with a domain of unknown function (DUF295)
Mcr002971.000	1750	1859	2513	1395	1	1	1	AT5G55850.3	RPM1-interacting protein 4 (RIN4) family protein
Mcr002972.000	308	294	399	280	1	1	1	AT2G01490.1	phytanoyl-CoA dioxygenase (PhyH) family protein
Mcr002973.000	375	401	1007	582	1	0.718481	1	AT5G18130.1	unknown protein
Mcr002974.000	853	802	1109	533	1	1	1	AT5G54750.1	Transport protein particle (TRAPP) component
Mcr002976.001	2872	3839	3117	2107	1	1	1	AT5G28060.1	Ribosomal protein S24e family protein
Mcr002977.000	104	82	157	78	1	1	1	AT1G54390.4	PHD finger protein-related
Mcr002978.000	889	1945	1597	522	0.197615	1	1	AT2G32300.1	uclacyanin 1
Mcr002982.000	13	31	58	56	1	1	1	AT4G03600.1	unknown protein
Mcr002985.000	1148	1313	3077	1801	1	0.519517	1	AT3G20300.1	Protein of unknown function (DUF3537)
Mcr002987.000	4069	4860	4645	2871	1	1	1	AT3G05060.1	NOP56-like pre RNA processing ribonucleoprotein
Mcr002988.000	355	543	971	296	1	0.661547	1	AT3G61490.3	Pectin lyase-like superfamily protein
Mcr002989.000	292	372	446	284	1	1	1	AT4G04920.2	sensitive to freezing 6
Mcr002991.001	234	309	333	195	1	1	1	AT5G14170.1	SWIB/MDM2 domain superfamily protein
Mcr002992.002	598	737	1059	492	1	1	1	AT4G28610.1	phosphate starvation response 1
Mcr002993.000	2094	2519	3426	2096	1	1	1	AT2G30620.2	winged-helix DNA-binding transcription factor family protein
Mcr002995.001	19	18	282	717	1	8.44266e-05	9.5433e-10	AT2G33690.1	Late embryogenesis abundant protein, group 6
Mcr002996.000	1	3	62	200	1	0.0410089	1.16872e-06	AT4G16160.2	Mitochondrial import inner membrane translocase subunit Tim17/Tim22/Tim23 family protein
Mcr002998.000	2112	2236	3242	1812	1	1	1	AT5G39570.1	unknown protein
Mcr003000.000	3495	4104	5527	3976	1	1	1	AT5G62530.1	aldehyde dehydrogenase 12A1
Mcr003000.001	627	868	1143	700	1	1	1	AT3G06170.1	Serinc-domain containing serine and sphingolipid biosynthesis protein
Mcr003002.000	882	995	1151	636	1	1	1	AT2G26570.1	Plant protein of unknown function (DUF827)
Mcr003003.001	458	522	458	355	1	1	1	AT3G13460.1	evolutionarily conserved C-terminal region 2
Mcr003005.000	2551	2440	2202	1248	1	1	1	AT4G29340.1	profilin 4
Mcr003006.000	769	1721	2799	994	0.169135	0.0389434	1	AT3G06390.1	Uncharacterised protein family (UPF0497)
Mcr003008.000	365	420	579	301	1	1	1	AT1G17730.1	vacuolar protein sorting 46.1
Mcr003010.000	303	361	338	214	1	1	1	AT1G27435.1	unknown protein
Mcr003012.001	50	85	104	75	1	1	1	AT2G19090.1	Protein of unknown function (DUF630 and DUF632)
Mcr003013.000	1052	1659	3406	1297	1	0.113956	1	AT5G61430.1	NAC domain containing protein 100
Mcr003014.000	592	963	1103	353	1	1	1	AT3G20150.1	Kinesin motor family protein
Mcr003015.000	1997	2109	2705	1567	1	1	1	AT3G03940.1	Protein kinase family protein
Mcr003016.000	1406	1399	1558	809	1	1	1	AT4G34700.1	LYR family of Fe/S cluster biogenesis protein
Mcr003017.000	405	548	730	497	1	1	1	AT5G62580.1	ARM repeat superfamily protein
Mcr003020.001	232	261	258	183	1	1	1	AT2G01720.1	Ribophorin I
Mcr003021.000	93	107	132	81	1	1	1	AT5G16710.1	dehydroascorbate reductase 1
Mcr003023.000	27	26	39	12	1	1	1	AT3G01480.1	cyclophilin 38
Mcr003025.001	680	669	889	364	1	1	1	AT1G05500.1	Calcium-dependent lipid-binding (CaLB domain) family protein
Mcr003026.001	242	352	408	216	1	1	1	AT1G67325.1	Ran BP2/NZF zinc finger-like superfamily protein
Mcr003029.000	177	151	170	141	1	1	1	AT4G37730.1	basic leucine-zipper 7
Mcr003029.001	734	859	949	560	1	1	1	AT5G18480.1	plant glycogenin-like starch initiation protein 6
Mcr003030.000	1556	1699	2046	1120	1	1	1	AT1G79230.1	mercaptopyruvate sulfurtransferase 1
Mcr003033.000	1018	1093	1304	541	1	1	1	AT4G27430.2	COP1-interacting protein 7
Mcr003033.003	440	427	395	265	1	1	1	AT1G29990.1	prefoldin 6
Mcr003034.000	1396	1810	1789	953	1	1	1	AT1G12310.1	Calcium-binding EF-hand family protein
Mcr003035.000	2507	2844	3514	1774	1	1	1	AT5G42740.1	Sugar isomerase (SIS) family protein
Mcr003038.001	632	713	801	460	1	1	1	AT4G18905.1	Transducin/WD40 repeat-like superfamily protein
Mcr003039.000	232	351	327	194	1	1	1	AT1G66740.1	ASF1 like histone chaperone
Mcr003041.000	52	34	44	27	1	1	1	AT3G23700.1	Nucleic acid-binding proteins superfamily
Mcr003042.000	243	286	355	230	1	1	1	AT4G29960.1	unknown protein
Mcr003043.000	2830	3302	3435	1775	1	1	1	AT1G19580.1	gamma carbonic anhydrase 1
Mcr003044.000	1854	2267	2329	1554	1	1	1	AT4G24620.1	phosphoglucose isomerase 1
Mcr003046.000	5214	5809	6839	3993	1	1	1	AT5G36230.1	ARM repeat superfamily protein
Mcr003047.002	29	23	38	20	1	1	1	AT1G75130.1	cytochrome P450, family 721, subfamily A, polypeptide 1
Mcr003050.002	28	23	40	23	1	1	1	AT5G60680.1	Protein of unknown function, DUF584
Mcr003052.000	2117	2707	2439	1693	1	1	1	AT5G20160.1	Ribosomal protein L7Ae/L30e/S12e/Gadd45 family protein
Mcr003054.000	497	526	652	382	1	1	1	AT4G38890.1	FMN-linked oxidoreductases superfamily protein
Mcr003056.001	25	16	17	18	1	1	1	AT1G49880.1	Erv1/Alr family protein
Mcr003057.000	519	665	692	480	1	1	1	AT5G28740.1	Tetratricopeptide repeat (TPR)-like superfamily protein
Mcr003057.001	30	43	86	7	1	1	1	AT2G21180.1	unknown protein
Mcr003058.000	579	648	725	360	1	1	1	AT3G17440.1	novel plant snare 13
Mcr003059.000	235	313	332	169	1	1	1	AT5G48120.1	ARM repeat superfamily protein
Mcr003060.000	37	126	651	737	0.677582	1.60439e-08	1.09364e-07	AT4G30380.1	Barwin-related endoglucanase
Mcr003061.000	313	363	480	226	1	1	1	AT4G37820.1	unknown protein
Mcr003062.000	420	461	571	422	1	1	1	AT2G21150.1	XAP5 family protein
Mcr003063.000	3043	2928	3470	1796	1	1	1	AT1G48410.1	Stabilizer of iron transporter SufD / Polynucleotidyl transferase
Mcr003064.001	236	341	349	146	1	1	1	AT4G18070.2	unknown protein
Mcr003065.001	488	313	425	119	0.931949	1	0.403217	AT2G29630.3	thiaminC
Mcr003071.000	194	218	258	157	1	1	1	AT5G08630.1	DDT domain-containing protein
Mcr003072.000	652	610	1111	554	1	1	1	AT4G30490.1	AFG1-like ATPase family protein
Mcr003073.000	123	194	194	68	1	1	1	AT4G13370.1	Plant protein of unknown function (DUF936)
Mcr003074.000	18	25	29	15	1	1	1	AT2G29260.1	NAD(P)-binding Rossmann-fold superfamily protein
Mcr003075.000	543	772	855	297	1	1	1	AT3G50530.1	CDPK-related kinase
Mcr003077.000	48	81	57	36	1	1	1	AT5G28750.1	Bacterial sec-independent translocation protein mttA/Hcf106
Mcr003078.000	561	696	899	609	1	1	1	AT3G06190.1	BTB-POZ and MATH domain 2
Mcr003079.000	460	580	660	392	1	1	1	AT3G53970.1	proteasome inhibitor-related
Mcr003081.001	1886	2155	3166	2072	1	1	1	AT5G47120.1	BAX inhibitor 1
Mcr003085.000	109	97	103	74	1	1	1	AT1G73400.1	Pentatricopeptide repeat (PPR) superfamily protein
Mcr003086.001	132	139	193	137	1	1	1	AT1G48870.1	Transducin/WD40 repeat-like superfamily protein
Mcr003094.000	1645	836	1248	326	0.0307471	0.718481	0.0447553	AT4G25590.1	actin depolymerizing factor 7
Mcr003095.001	1089	1258	1407	845	1	1	1	AT1G48110.2	evolutionarily conserved C-terminal region 7
Mcr003096.000	1178	1402	1752	875	1	1	1	AT2G26770.2	plectin-related
Mcr003096.001	704	846	1165	548	1	1	1	AT1G52540.1	Protein kinase superfamily protein
Mcr003097.001	5619	5855	7114	4082	1	1	1	AT2G44100.1	guanosine nucleotide diphosphate dissociation inhibitor 1
Mcr003099.001	63	83	114	30	1	1	1	AT3G52525.1	ovate family protein 6
Mcr003101.001	198	315	275	240	1	1	1	AT2G21060.1	glycine-rich protein 2B
Mcr003102.001	649	855	765	473	1	1	1	AT5G66540.1	unknown protein
Mcr003103.000	119	121	139	108	1	1	1	AT5G63920.1	topoisomerase 3alpha
Mcr003104.000	1763	2186	2464	1606	1	1	1	AT1G10670.4	ATP-citrate lyase A-1
Mcr003104.001	3409	4329	4033	2377	1	1	1	AT3G27240.1	Cytochrome C1 family
Mcr003105.000	136	183	208	95	1	1	1	AT1G16330.1	cyclin b3;1
Mcr003106.000	853	1091	1137	950	1	1	1	AT2G30200.1	catalytics;transferases;[acyl-carrier-protein] S-malonyltransferases;binding
Mcr003107.000	104	129	139	80	1	1	1	AT1G34065.1	S-adenosylmethionine carrier 2
Mcr003108.001	150	212	181	111	1	1	1	AT1G15420.1	unknown protein
Mcr003109.001	480	805	1540	587	1	0.176273	1	AT4G34480.1	O-Glycosyl hydrolases family 17 protein
Mcr003111.000	472	417	319	144	1	0.619077	0.816824	AT2G15630.1	Pentatricopeptide repeat (PPR) superfamily protein
Mcr003112.001	431	450	707	553	1	1	1	AT1G67940.1	non-intrinsic ABC protein 3
Mcr003114.000	1430	1534	1864	790	1	1	1	AT4G27270.1	Quinone reductase family protein
Mcr003115.000	134	169	136	85	1	1	1	AT4G18590.1	Nucleic acid-binding, OB-fold-like protein
Mcr003117.001	2960	5513	5313	2253	0.697766	1	1	AT4G04610.1	APS reductase 1
Mcr003118.000	852	1563	1762	1169	1	1	1	AT1G64890.1	Major facilitator superfamily protein
Mcr003120.001	1087	1294	1759	858	1	1	1	AT3G60160.1	multidrug resistance-associated protein 9
Mcr003121.000	76	135	148	24	1	1	1	AT2G04850.1	Auxin-responsive family protein
Mcr003122.000	2772	3529	4881	4151	1	1	1	AT1G22410.1	Class-II DAHP synthetase family protein
Mcr003123.001	73	76	94	51	1	1	1	AT1G44760.1	Adenine nucleotide alpha hydrolases-like superfamily protein
Mcr003124.000	242	253	433	241	1	1	1	AT2G45360.1	Protein of unknown function (DUF1442)
Mcr003125.000	2154	3398	3400	2073	1	1	1	AT5G04590.1	sulfite reductase
Mcr003126.001	442	541	716	426	1	1	1	AT5G48480.1	Lactoylglutathione lyase / glyoxalase I family protein
Mcr003127.000	32	26	37	23	1	1	1	AT4G33460.1	ABC transporter family protein
Mcr003128.001	677	728	1366	1011	1	1	1	AT4G29900.1	autoinhibited Ca(2+)-ATPase 10
Mcr003130.000	1139	1206	1289	773	1	1	1	AT3G27740.1	carbamoyl phosphate synthetase A
Mcr003131.001	1196	1610	1346	870	1	1	1	AT1G26880.1	Ribosomal protein L34e superfamily protein
Mcr003132.000	1010	1011	1349	765	1	1	1	AT1G26550.1	FKBP-like peptidyl-prolyl cis-trans isomerase family protein
Mcr003134.001	127	141	174	92	1	1	1	AT3G51320.1	Pentatricopeptide repeat (PPR) superfamily protein
Mcr003135.000	188	198	281	156	1	1	1	AT1G77620.1	P-loop containing nucleoside triphosphate hydrolases superfamily protein
Mcr003136.001	694	705	692	391	1	1	1	AT5G28840.2	GDP-D-mannose 3',5'-epimerase
Mcr003137.001	549	594	728	445	1	1	1	AT3G16760.1	Tetratricopeptide repeat (TPR)-like superfamily protein
Mcr003138.001	272	306	296	204	1	1	1	AT1G03330.1	Small nuclear ribonucleoprotein family protein
Mcr003142.000	133	204	199	51	1	1	1	AT4G28950.1	RHO-related protein from plants 9
Mcr003143.000	780	1348	1538	671	1	1	1	AT5G61820.1	unknown protein
Mcr003144.000	31	33	43	28	1	1	1	AT3G07220.1	SMAD/FHA domain-containing protein
Mcr003145.001	818	946	1031	608	1	1	1	AT1G48300.1	unknown protein
Mcr003146.000	235	270	240	170	1	1	1	AT1G10030.1	homolog of yeast ergosterol28
Mcr003147.000	3729	4228	3774	2781	1	1	1	AT1G76550.1	Phosphofructokinase family protein
Mcr003147.001	1611	2094	2003	1371	1	1	1	AT1G21720.1	proteasome beta subunit C1
Mcr003148.001	713	1172	2551	1771	1	0.0487602	0.140668	AT1G54100.2	aldehyde dehydrogenase 7B4
Mcr003149.001	20	20	27	9	1	1	1	AT4G00525.1	unknown protein
Mcr003150.001	2536	2697	3894	1889	1	1	1	AT1G15750.4	Transducin family protein / WD-40 repeat family protein
Mcr003154.000	2839	3145	3388	1944	1	1	1	AT2G31660.1	ARM repeat superfamily protein
Mcr003155.000	199	87	203	38	0.353917	1	0.546382	AT1G27480.1	alpha/beta-Hydrolases superfamily protein
Mcr003157.000	9128	11356	9566	6487	1	1	1	AT1G74050.1	Ribosomal protein L6 family protein
Mcr003157.001	1040	1420	1620	599	1	1	1	AT1G15460.1	HCO3- transporter family
Mcr003160.000	762	889	1348	289	1	1	1	AT1G65610.1	Six-hairpin glycosidases superfamily protein
Mcr003162.000	203	252	236	229	1	1	1	AT3G44890.1	ribosomal protein L9
Mcr003163.000	2014	1925	2205	1354	1	1	1	AT2G03120.1	signal peptide peptidase
Mcr003166.000	1878	2068	3962	2016	1	1	1	AT3G10740.1	alpha-L-arabinofuranosidase 1
Mcr003168.000	382	410	508	273	1	1	1	AT4G10810.1	unknown protein
Mcr003172.000	1095	1268	1411	1104	1	1	1	AT1G64550.1	general control non-repressible 3
Mcr003173.000	1913	2239	2824	1636	1	1	1	AT2G43160.4	ENTH/VHS family protein
Mcr003175.000	533	500	547	327	1	1	1	AT5G52370.1	unknown protein
Mcr003176.000	152	215	186	69	1	1	1	AT4G35730.1	Regulator of Vps4 activity in the MVB pathway protein
Mcr003177.000	1726	2255	3517	2608	1	1	1	AT5G10770.1	Eukaryotic aspartyl protease family protein
Mcr003179.001	532	466	609	347	1	1	1	AT2G33470.2	glycolipid transfer protein 1
Mcr003180.000	15	22	48	18	1	1	1	AT4G10265.1	Wound-responsive family protein
Mcr003181.000	535	571	789	517	1	1	1	AT5G63610.1	cyclin-dependent kinase E;1
Mcr003183.000	12	20	44	36	1	1	1	AT3G58720.2	RING/U-box superfamily protein
Mcr003185.000	324	404	776	521	1	1	1	AT5G20650.1	copper transporter 5
Mcr003185.001	158	135	205	110	1	1	1	AT1G05970.2	RNA-binding (RRM/RBD/RNP motifs) family protein
Mcr003186.001	195	266	415	279	1	1	1	AT2G39650.1	Protein of unknown function (DUF506)
Mcr003187.000	83	94	121	62	1	1	1	AT2G41945.1	unknown protein
Mcr003188.000	593	757	707	519	1	1	1	AT1G15440.1	periodic tryptophan protein 2
Mcr003189.000	346	349	507	296	1	1	1	AT2G19830.1	SNF7 family protein
Mcr003190.000	674	832	1044	729	1	1	1	AT2G40820.1	unknown protein
Mcr003191.000	579	609	713	326	1	1	1	AT5G55290.2	ATPase, V0 complex, subunit E
Mcr003192.000	174	134	197	132	1	1	1	AT1G17420.1	lipoxygenase 3
Mcr003193.001	65	74	134	63	1	1	1	AT1G12760.2	Zinc finger, C3HC4 type (RING finger) family protein
Mcr003194.000	205	299	264	129	1	1	1	AT4G29735.1	unknown protein
Mcr003196.000	76	154	137	44	1	1	1	AT1G18265.1	Protein of unknown function, DUF593
Mcr003198.000	83	84	115	46	1	1	1	AT1G04950.3	TATA BOX ASSOCIATED FACTOR II 59
Mcr003199.000	337	409	710	324	1	1	1	AT2G13290.2	beta-1,4-N-acetylglucosaminyltransferase family protein
Mcr003200.001	125	177	229	92	1	1	1	AT1G14900.1	high mobility group A
Mcr003201.000	1394	1370	2010	800	1	1	1	AT1G17980.1	poly(A) polymerase 1
Mcr003203.001	567	288	430	175	0.131515	0.991643	0.76799	AT5G62740.1	SPFH/Band 7/PHB domain-containing membrane-associated protein family
Mcr003204.000	442	596	678	475	1	1	1	AT4G08580.1	microfibrillar-associated protein-related
Mcr003205.000	359	390	636	347	1	1	1	AT3G13340.2	Transducin/WD40 repeat-like superfamily protein
Mcr003206.000	97	76	103	50	1	1	1	AT2G38050.1	3-oxo-5-alpha-steroid 4-dehydrogenase family protein
Mcr003207.000	610	725	614	421	1	1	1	AT5G58110.1	chaperone binding;ATPase activators
Mcr003210.002	1202	1454	1344	813	1	1	1	AT4G22670.1	HSP70-interacting protein 1
Mcr003211.000	96	116	143	24	1	1	1	AT4G03140.1	NAD(P)-binding Rossmann-fold superfamily protein
Mcr003212.000	36	37	62	21	1	1	1	AT1G77420.1	alpha/beta-Hydrolases superfamily protein
Mcr003215.001	326	357	383	176	1	1	1	AT2G42910.1	Phosphoribosyltransferase family protein
Mcr003216.000	17	20	14	3	1	1	1	AT1G06680.1	photosystem II subunit P-1
Mcr003216.001	11	10	9	3	1	1	1	AT2G30790.1	photosystem II subunit P-2
Mcr003217.001	49	86	90	53	1	1	1	AT5G50280.1	Pentatricopeptide repeat (PPR) superfamily protein
Mcr003218.000	1887	2509	2067	1822	1	1	1	AT5G33320.1	Glucose-6-phosphate/phosphate translocator-related
Mcr003219.000	122	83	122	46	1	1	1	AT4G13830.2	DNAJ-like 20
Mcr003220.000	234	221	348	213	1	1	1	AT5G22080.1	Chaperone DnaJ-domain superfamily protein
Mcr003221.000	315	554	437	171	1	1	1	AT5G43280.1	delta(3,5),delta(2,4)-dienoyl-CoA isomerase 1
Mcr003223.000	430	351	401	254	1	1	1	AT3G62760.1	Glutathione S-transferase family protein
Mcr003224.001	167	229	421	270	1	1	1	AT5G17980.1	C2 calcium/lipid-binding plant phosphoribosyltransferase family protein
Mcr003225.000	52	36	71	33	1	1	1	AT5G22250.1	Polynucleotidyl transferase, ribonuclease H-like superfamily protein
Mcr003226.000	632	704	637	384	1	1	1	AT5G59410.1	Rab5-interacting family protein
Mcr003227.001	1967	2108	2738	1552	1	1	1	AT3G62830.2	NAD(P)-binding Rossmann-fold superfamily protein
Mcr003228.000	204	208	333	206	1	1	1	AT3G51980.1	ARM repeat superfamily protein
Mcr003229.000	34	58	46	17	1	1	1	AT5G02140.1	Pathogenesis-related thaumatin superfamily protein
Mcr003230.000	210	316	276	160	1	1	1	AT4G37090.1	unknown protein
Mcr003231.000	6424	7760	8889	5012	1	1	1	AT3G55410.1	2-oxoglutarate dehydrogenase, E1 component
Mcr003233.000	660	1027	1492	1041	1	1	1	AT3G50910.1	unknown protein
Mcr003235.000	311	341	466	151	1	1	1	AT5G67470.1	formin homolog 6
Mcr003236.001	1024	1097	1244	496	1	1	1	AT5G65430.1	general regulatory factor 8
Mcr003237.000	784	919	1145	794	1	1	1	AT3G13200.1	Cwf15 / Cwc15 cell cycle control family protein
Mcr003238.000	502	405	753	502	1	1	1	AT1G80460.1	Actin-like ATPase superfamily protein
Mcr003242.000	13037	14065	15401	7396	1	1	1	AT1G79550.2	phosphoglycerate kinase
Mcr003243.000	739	859	867	577	1	1	1	AT5G48240.1	unknown protein
Mcr003244.000	179	187	222	125	1	1	1	AT5G23390.1	Plant protein of unknown function (DUF639)
Mcr003246.000	198	197	745	852	1	0.0980466	0.00808036	AT5G50720.1	HVA22 homologue E
Mcr003247.001	849	911	968	605	1	1	1	AT3G19740.1	P-loop containing nucleoside triphosphate hydrolases superfamily protein
Mcr003248.000	3415	3578	4078	1930	1	1	1	AT5G03290.1	isocitrate dehydrogenase V
Mcr003249.000	2321	4257	3076	1962	0.827124	1	1	AT4G34131.1	UDP-glucosyl transferase 73B3
Mcr003249.001	286	324	381	118	1	1	1	AT3G59880.1	unknown protein
Mcr003251.000	541	685	615	491	1	1	1	AT5G16660.2	unknown protein
Mcr003254.001	240	319	522	289	1	1	1	AT2G41430.5	dehydration-induced protein (ERD15)
Mcr003256.000	1429	3592	2525	336	0.0259332	1	0.142272	AT4G02290.1	glycosyl hydrolase 9B13
Mcr003258.000	1036	1441	1269	877	1	1	1	AT3G18240.2	Ribosomal protein S24/S35, mitochondrial
Mcr003259.000	758	997	1199	823	1	1	1	AT1G03140.1	splicing factor Prp18 family protein
Mcr003261.001	1564	1941	1895	1277	1	1	1	AT1G53750.1	regulatory particle triple-A 1A
Mcr003262.000	1302	1342	1584	676	1	1	1	AT1G50430.1	Ergosterol biosynthesis ERG4/ERG24 family
Mcr003265.000	109	115	104	71	1	1	1	AT2G20980.1	minichromosome maintenance 10
Mcr003267.000	863	1056	1273	731	1	1	1	AT4G32760.2	ENTH/VHS/GAT family protein
Mcr003268.000	54	61	91	51	1	1	1	AT2G41000.1	Chaperone DnaJ-domain superfamily protein
Mcr003269.000	1100	1142	1452	808	1	1	1	AT5G15470.1	galacturonosyltransferase 14
Mcr003271.001	11	15	11	5	1	1	1	AT5G43050.1	Protein of unknown function (DUF565)
Mcr003272.000	455	488	621	427	1	1	1	AT1G77710.1	unknown protein
Mcr003274.000	1484	1905	1747	1253	1	1	1	AT1G76010.1	Alba DNA/RNA-binding protein
Mcr003275.001	16	25	48	34	1	1	1	AT2G17870.1	cold shock domain protein 3
Mcr003276.001	2678	3487	3152	2016	1	1	1	AT3G05530.1	regulatory particle triple-A ATPase 5A
Mcr003278.001	198	228	206	137	1	1	1	AT5G55125.2	Ribosomal protein L31
Mcr003278.002	2263	2805	3008	1656	1	1	1	AT4G02580.1	NADH-ubiquinone oxidoreductase 24 kDa subunit, putative
Mcr003279.001	35	35	42	24	1	1	1	AT3G15351.1	unknown protein
Mcr003281.000	584	831	961	408	1	1	1	AT2G27970.1	CDK-subunit 2
Mcr003282.000	104	145	191	64	1	1	1	AT4G16563.1	Eukaryotic aspartyl protease family protein
Mcr003283.000	805	869	1033	566	1	1	1	AT3G09880.1	Protein phosphatase 2A regulatory B subunit family protein
Mcr003285.000	77	66	64	35	1	1	1	AT3G55250.1	unknown protein
Mcr003287.000	4343	5244	4735	2910	1	1	1	AT1G56110.1	homolog of nucleolar protein NOP56
Mcr003288.000	2195	2178	2573	1203	1	1	1	AT2G23090.1	Uncharacterised protein family SERF
Mcr003289.000	374	414	400	242	1	1	1	AT1G24360.1	NAD(P)-binding Rossmann-fold superfamily protein
Mcr003293.000	308	362	360	220	1	1	1	AT5G64650.1	Ribosomal protein L17 family protein
Mcr003293.001	1443	758	1240	1452	0.053678	1	1	AT1G80160.1	Lactoylglutathione lyase / glyoxalase I family protein
Mcr003296.001	163	211	311	162	1	1	1	AT4G33280.1	AP2/B3-like transcriptional factor family protein
Mcr003297.001	144	167	201	89	1	1	1	AT5G27860.2	unknown protein
Mcr003298.000	399	537	565	379	1	1	1	AT4G37880.1	LisH/CRA/RING-U-box domains-containing protein
Mcr003302.000	129	136	192	127	1	1	1	AT4G15475.1	F-box/RNI-like superfamily protein
Mcr003303.000	514	599	810	395	1	1	1	AT5G53160.2	regulatory components of ABA receptor 3
Mcr003305.000	142	169	138	97	1	1	1	AT5G23200.1	unknown protein
Mcr003307.000	140	147	208	172	1	1	1	AT5G44640.1	beta glucosidase 13
Mcr003309.000	884	1179	1572	870	1	1	1	AT5G43940.1	GroES-like zinc-binding dehydrogenase family protein
Mcr003310.000	115	111	169	120	1	1	1	AT1G34110.1	Leucine-rich receptor-like protein kinase family protein
Mcr003312.007	2062	2291	2846	2204	1	1	1	AT4G35800.1	RNA polymerase II large subunit
Mcr003314.000	399	636	547	246	1	1	1	AT5G66230.1	Chalcone-flavanone isomerase family protein
Mcr003317.000	163	211	319	194	1	1	1	AT3G09670.2	Tudor/PWWP/MBT superfamily protein
Mcr003318.001	591	638	763	393	1	1	1	AT5G49540.1	Rab5-interacting family protein
Mcr003320.000	1076	1208	1263	748	1	1	1	AT4G39860.1	unknown protein
Mcr003321.000	387	135	138	164	0.0105254	0.00802529	1	AT3G15370.1	expansin 12
Mcr003322.000	804	1008	1406	931	1	1	1	AT5G16510.2	Alpha-1,4-glucan-protein synthase family protein
Mcr003323.001	43	44	56	29	1	1	1	AT1G49350.1	pfkB-like carbohydrate kinase family protein
Mcr003324.000	1548	1706	2064	1146	1	1	1	AT5G27030.1	TOPLESS-related 3
Mcr003324.001	366	300	388	145	1	1	1	AT3G29320.1	Glycosyl transferase, family 35
Mcr003325.000	139	773	399	284	2.94379e-06	0.898146	0.880891	AT4G15550.1	indole-3-acetate beta-D-glucosyltransferase
Mcr003327.000	401	381	393	162	1	1	1	AT4G31130.1	Protein of unknown function (DUF1218)
Mcr003328.000	63	60	72	38	1	1	1	AT3G20340.1	unknown protein
Mcr003329.000	844	913	977	560	1	1	1	AT2G38840.1	Guanylate-binding family protein
Mcr003330.000	2	17	76	90	1	0.0250272	0.00965174	AT5G59310.1	lipid transfer protein 4
Mcr003332.001	3315	3851	7230	3026	1	1	1	AT3G30390.2	Transmembrane amino acid transporter family protein
Mcr003333.002	54	67	77	58	1	1	1	AT5G15330.1	SPX domain gene 4
Mcr003334.000	782	827	1046	547	1	1	1	AT1G70160.1	unknown protein
Mcr003334.001	546	857	654	387	1	1	1	AT2G29570.1	proliferating cell nuclear antigen 2
Mcr003336.001	971	1237	1322	702	1	1	1	AT5G61310.4	Cytochrome c oxidase subunit Vc family protein
Mcr003338.000	656	765	978	563	1	1	1	AT5G14680.1	Adenine nucleotide alpha hydrolases-like superfamily protein
Mcr003340.001	746	744	967	1470	1	1	0.485728	AT5G41040.1	HXXXD-type acyl-transferase family protein
Mcr003342.000	291	277	402	264	1	1	1	AT4G32600.1	RING/U-box superfamily protein
Mcr003344.001	692	751	815	604	1	1	1	AT2G34040.1	Apoptosis inhibitory protein 5 (API5)
Mcr003349.001	6477	7940	6762	4456	1	1	1	AT3G52580.1	Ribosomal protein S11 family protein
Mcr003351.000	35	31	27	14	1	1	1	AT2G41080.1	Tetratricopeptide repeat (TPR)-like superfamily protein
Mcr003352.000	253	374	377	248	1	1	1	AT3G23780.2	nuclear RNA polymerase D2A
Mcr003354.000	148	196	195	50	1	1	1	AT2G28315.1	Nucleotide/sugar transporter family protein
Mcr003355.000	549	524	1127	640	1	1	1	AT5G51260.1	HAD superfamily, subfamily IIIB acid phosphatase
Mcr003356.000	18	35	47	28	1	1	1	AT5G23170.1	Protein kinase superfamily protein
Mcr003357.000	95	107	128	89	1	1	1	AT1G79070.1	SNARE-associated protein-related
Mcr003359.000	256	224	351	150	1	1	1	AT3G04350.1	Plant protein of unknown function (DUF946)
Mcr003360.002	85	104	107	49	1	1	1	AT4G11450.1	Protein of unknown function (DUF3527)
Mcr003361.000	227	132	168	79	1	1	1	AT5G62280.1	Protein of unknown function (DUF1442)
Mcr003363.000	72	95	124	67	1	1	1	AT5G59610.1	Chaperone DnaJ-domain superfamily protein
Mcr003364.000	343	358	338	193	1	1	1	AT1G28510.1	Optic atrophy 3 protein (OPA3)
Mcr003365.000	266	228	338	193	1	1	1	AT5G06560.1	Protein of unknown function, DUF593
Mcr003368.000	715	833	976	471	1	1	1	AT1G75080.2	Brassinosteroid signalling positive regulator (BZR1) family protein
Mcr003371.000	2	8	8	14	1	1	1	AT1G14205.1	Ribosomal L18p/L5e family protein
Mcr003373.000	580	569	774	416	1	1	1	AT1G51560.1	Pyridoxamine 5'-phosphate oxidase family protein
Mcr003374.001	649	760	959	551	1	1	1	AT5G65770.3	little nuclei4
Mcr003375.000	1216	1424	1490	711	1	1	1	AT4G16450.2	unknown protein
Mcr003376.000	0	2	13	240	1	1	1.69799e-08	AT2G15780.1	Cupredoxin superfamily protein
Mcr003377.000	45	58	99	73	1	1	1	AT1G05060.1	unknown protein
Mcr003379.000	11	1	7	1	1	1	1	AT3G20600.1	Late embryogenesis abundant (LEA) hydroxyproline-rich glycoprotein family
Mcr003380.001	499	520	671	514	1	1	1	AT4G16440.1	ferredoxin hydrogenases
Mcr003381.002	1804	2214	2689	1628	1	1	1	AT3G13060.2	evolutionarily conserved C-terminal region 5
Mcr003382.000	106	103	165	99	1	1	1	AT1G13270.1	methionine aminopeptidase 1B
Mcr003385.001	492	790	568	437	1	1	1	AT4G26780.1	Co-chaperone GrpE family protein
Mcr003386.000	569	679	839	482	1	1	1	AT3G59350.3	Protein kinase superfamily protein
Mcr003387.000	2605	2878	2831	1727	1	1	1	AT2G19480.3	nucleosome assembly protein 1;2
Mcr003388.000	135	162	226	90	1	1	1	AT3G18730.1	tetratricopeptide repeat (TPR)-containing protein
Mcr003389.001	6034	10931	10052	2396	0.827124	1	1	AT3G16240.1	delta tonoplast integral protein
Mcr003392.001	77	68	125	85	1	1	1	AT5G53450.1	OBP3-responsive gene 1
Mcr003393.000	7284	8235	9808	4535	1	1	1	AT1G19910.1	ATPase, F0/V0 complex, subunit C protein
Mcr003394.000	1015	1240	1621	920	1	1	1	AT3G58050.1	unknown protein
Mcr003394.001	630	826	767	483	1	1	1	AT3G03600.1	ribosomal protein S2
Mcr003396.000	376	423	609	306	1	1	1	AT1G36980.1	unknown protein
Mcr003397.000	1780	932	577	86	0.041986	8.88578e-05	4.16342e-07	AT4G31330.1	Protein of unknown function, DUF599
Mcr003401.001	1017	1375	2060	841	1	1	1	AT1G21410.1	F-box/RNI-like superfamily protein
Mcr003402.000	74	59	88	28	1	1	1	AT5G22660.2	FBD, F-box, Skp2-like and Leucine Rich Repeat domains containing protein
Mcr003405.000	15	38	235	418	1	0.000232355	5.43208e-07	AT1G60190.1	ARM repeat superfamily protein
Mcr003406.000	104	137	140	90	1	1	1	AT2G18245.1	alpha/beta-Hydrolases superfamily protein
Mcr003408.000	35	31	52	55	1	1	1	AT3G48800.1	Sterile alpha motif (SAM) domain-containing protein
Mcr003409.000	601	607	897	462	1	1	1	AT4G08310.1	unknown protein
Mcr003410.000	129	152	188	84	1	1	1	AT1G57790.1	F-box family protein
Mcr003411.001	123	255	1553	3080	1	3.56856e-09	1.9931e-11	AT1G02850.2	beta glucosidase 11
Mcr003413.000	72	68	106	67	1	1	1	AT5G50100.1	Putative thiol-disulphide oxidoreductase DCC
Mcr003415.000	995	1286	1418	1003	1	1	1	AT2G21170.1	triosephosphate isomerase
Mcr003417.000	523	531	568	321	1	1	1	AT5G27490.1	Integral membrane Yip1 family protein
Mcr003418.000	56	84	101	74	1	1	1	AT1G03687.1	DTW domain-containing protein
Mcr003420.000	1587	1859	2350	1393	1	1	1	AT5G06600.1	ubiquitin-specific protease 12
Mcr003421.001	136	39	23	21	0.110143	0.00351039	0.598442	AT5G04840.1	bZIP protein
Mcr003422.000	385	479	567	338	1	1	1	AT3G62300.1	DOMAIN OF UNKNOWN FUNCTION 724 7
Mcr003422.001	358	467	600	356	1	1	1	AT1G11420.1	DOMAIN OF UNKNOWN FUNCTION 724 2
Mcr003423.000	659	863	816	478	1	1	1	AT1G20580.1	Small nuclear ribonucleoprotein family protein
Mcr003426.000	15	25	19	15	1	1	1	AT1G19340.1	Methyltransferase MT-A70 family protein
Mcr003428.000	577	683	642	462	1	1	1	AT5G50310.1	Galactose oxidase/kelch repeat superfamily protein
Mcr003431.000	427	454	495	324	1	1	1	AT1G16190.1	Rad23 UV excision repair protein family
Mcr003433.000	8	13	11	26	1	1	1	AT4G36950.1	mitogen-activated protein kinase kinase kinase 21
Mcr003434.000	265	451	440	204	1	1	1	AT1G29520.1	AWPM-19-like family protein
Mcr003436.000	346	433	582	273	1	1	1	AT5G43600.1	ureidoglycolate amidohydrolase
Mcr003437.000	168	232	321	182	1	1	1	AT5G45400.1	Replication factor-A protein 1-related
Mcr003439.000	1577	1475	1264	916	1	0.989933	1	AT5G57120.1	unknown protein
Mcr003445.001	385	484	514	263	1	1	1	AT5G39950.1	thioredoxin 2
Mcr003446.003	67	58	70	39	1	1	1	AT5G66360.2	Ribosomal RNA adenine dimethylase family protein
Mcr003448.000	1069	1100	1324	883	1	1	1	AT3G21865.1	peroxin 22
Mcr003453.000	3759	3994	6509	3259	1	1	1	AT2G38800.1	Plant calmodulin-binding protein-related
Mcr003454.002	95	100	173	37	1	1	1	AT1G71200.1	basic helix-loop-helix (bHLH) DNA-binding superfamily protein
Mcr003455.000	87	93	118	68	1	1	1	AT2G18940.1	Tetratricopeptide repeat (TPR)-like superfamily protein
Mcr003457.000	165	197	371	1255	1	1	5.10813e-05	AT2G03200.1	Eukaryotic aspartyl protease family protein
Mcr003458.000	2529	2388	2778	1108	1	1	1	AT5G49720.1	glycosyl hydrolase 9A1
Mcr003459.000	85	104	97	54	1	1	1	AT3G55420.1	unknown protein
Mcr003460.000	466	626	619	366	1	1	1	AT1G17890.1	NAD(P)-binding Rossmann-fold superfamily protein
Mcr003461.001	542	630	849	469	1	1	1	AT3G27530.1	golgin candidate 6
Mcr003462.000	57	57	67	80	1	1	1	AT1G76250.1	unknown protein
Mcr003464.000	22	87	239	330	0.847698	0.0019013	9.16152e-05	AT2G39060.1	Nodulin MtN3 family protein
Mcr003467.000	169	308	258	154	1	1	1	AT4G29870.1	Oligosaccharyltransferase complex/magnesium transporter family protein
Mcr003468.000	510	670	600	363	1	1	1	AT5G05210.2	Surfeit locus protein 6
Mcr003468.002	291	215	470	206	1	1	1	AT5G47230.1	ethylene responsive element binding factor 5
Mcr003472.001	117	138	131	84	1	1	1	AT5G13340.1	unknown protein
Mcr003473.000	256	210	714	172	1	0.69903	1	AT5G07990.1	Cytochrome P450 superfamily protein
Mcr003474.001	602	782	979	534	1	1	1	AT5G49830.1	exocyst complex component 84B
Mcr003476.000	657	688	703	438	1	1	1	AT1G71780.1	unknown protein
Mcr003478.000	312	813	898	305	0.0805805	0.519024	1	AT4G38690.1	PLC-like phosphodiesterases superfamily protein
Mcr003478.001	776	2843	6445	1145	3.909e-05	1.2444e-07	1	AT1G26390.1	FAD-binding Berberine family protein
Mcr003479.000	67	70	73	57	1	1	1	AT4G26860.1	Predicted pyridoxal phosphate-dependent enzyme, YBL036C type
Mcr003480.001	183	206	224	140	1	1	1	AT2G40090.1	ABC2 homolog 9
Mcr003481.000	115	138	177	135	1	1	1	AT1G51450.1	TRAUCO
Mcr003483.001	192	233	296	168	1	1	1	AT4G00755.2	F-box family protein
Mcr003484.001	846	1116	1557	1044	1	1	1	AT5G58620.1	zinc finger (CCCH-type) family protein
Mcr003485.000	44	52	65	21	1	1	1	AT3G19553.1	Amino acid permease family protein
Mcr003486.000	873	837	1082	608	1	1	1	AT5G53530.1	vacuolar protein sorting 26A
Mcr003487.000	718	901	1501	2120	1	1	0.042361	AT1G09850.1	xylem bark cysteine peptidase 3
Mcr003488.000	7946	9246	7894	5321	1	1	1	AT5G22440.2	Ribosomal protein L1p/L10e family
Mcr003490.000	969	940	1006	491	1	1	1	AT1G55730.2	cation exchanger 5
Mcr003491.000	1693	2126	2111	1435	1	1	1	AT5G43960.1	Nuclear transport factor 2 (NTF2) family protein with RNA binding (RRM-RBD-RNP motifs) domain
Mcr003493.000	464	621	769	208	1	1	1	AT5G50150.1	Protein of Unknown Function (DUF239)
Mcr003494.000	613	740	1082	402	1	1	1	AT3G05490.1	ralf-like 22
Mcr003495.001	2223	2029	2162	1049	1	1	1	AT3G49870.1	ADP-ribosylation factor-like A1C
Mcr003496.000	724	802	1114	455	1	1	1	AT5G15080.1	Protein kinase superfamily protein
Mcr003498.000	332	408	505	277	1	1	1	AT3G52220.1	unknown protein
Mcr003500.000	721	912	1067	635	1	1	1	AT5G41770.1	crooked neck protein, putative / cell cycle protein, putative
Mcr003503.000	77	74	88	50	1	1	1	AT5G10460.1	Haloacid dehalogenase-like hydrolase (HAD) superfamily protein
Mcr003504.000	461	505	564	260	1	1	1	AT1G22790.2	unknown protein
Mcr003505.000	793	711	1412	551	1	1	1	AT2G44670.1	Protein of unknown function (DUF581)
Mcr003510.000	397	480	561	438	1	1	1	AT3G08910.1	DNAJ heat shock family protein
Mcr003512.000	2906	3498	2796	2035	1	1	1	AT1G12270.1	stress-inducible protein, putative
Mcr003513.000	43	58	83	34	1	1	1	AT5G22920.1	CHY-type/CTCHY-type/RING-type Zinc finger protein
Mcr003517.000	178	234	283	141	1	1	1	AT1G79950.1	RAD3-like DNA-binding helicase protein
Mcr003518.001	1191	1196	2266	1023	1	1	1	AT5G25560.1	CHY-type/CTCHY-type/RING-type Zinc finger protein
Mcr003521.000	717	1905	1413	678	0.0215619	1	1	AT4G37990.1	elicitor-activated gene 3-2
Mcr003522.000	4	21	15	174	1	1	0.000118182	AT4G10250.1	HSP20-like chaperones superfamily protein
Mcr003523.000	44	42	55	36	1	1	1	AT1G74120.1	Mitochondrial transcription termination factor family protein
Mcr003524.001	115	271	261	61	0.87358	1	1	AT4G28230.1	unknown protein
Mcr003525.000	33	37	51	26	1	1	1	AT3G18295.1	Protein of unknown function (DUF1639)
Mcr003526.001	319	403	530	371	1	1	1	AT3G63000.1	NPL4-like protein 1
Mcr003527.001	257	310	408	239	1	1	1	AT4G16310.1	LSD1-like 3
Mcr003531.000	77	99	223	186	1	1	0.813894	AT1G28220.1	purine permease 3
Mcr003532.001	680	762	1089	521	1	1	1	AT3G01910.1	sulfite oxidase
Mcr003534.000	1811	2050	2326	1074	1	1	1	AT1G61040.1	plus-3 domain-containing protein
Mcr003535.000	402	407	476	357	1	1	1	AT3G15090.1	GroES-like zinc-binding alcohol dehydrogenase family protein
Mcr003537.000	333	339	444	248	1	1	1	AT4G06599.1	ubiquitin family protein
Mcr003538.000	785	1067	1662	946	1	1	1	AT4G30790.1	unknown protein
Mcr003539.000	133	157	197	116	1	1	1	AT1G73380.1	unknown protein
Mcr003540.000	261	440	532	153	1	1	1	AT3G44050.1	P-loop containing nucleoside triphosphate hydrolases superfamily protein
Mcr003541.000	774	1111	853	667	1	1	1	AT1G19520.1	pentatricopeptide (PPR) repeat-containing protein
Mcr003544.001	111	137	116	106	1	1	1	AT1G55890.1	Tetratricopeptide repeat (TPR)-like superfamily protein
Mcr003547.000	1297	1412	1983	1092	1	1	1	AT5G14250.1	Proteasome component (PCI) domain protein
Mcr003548.000	1034	1431	1833	1033	1	1	1	AT3G05290.1	peroxisomal adenine nucleotide carrier 1
Mcr003550.000	70	74	106	71	1	1	1	AT1G18440.1	Peptidyl-tRNA hydrolase family protein
Mcr003556.000	461	432	537	330	1	1	1	AT2G26230.1	uricase / urate oxidase / nodulin 35, putative
Mcr003557.001	699	839	832	571	1	1	1	AT3G62840.2	Small nuclear ribonucleoprotein family protein
Mcr003559.000	356	403	586	264	1	1	1	AT4G26750.1	hydroxyproline-rich glycoprotein family protein
Mcr003560.000	9	19	23	10	1	1	1	AT1G15230.1	unknown protein
Mcr003562.000	1018	1213	1162	689	1	1	1	AT2G44610.1	Ras-related small GTP-binding family protein
Mcr003564.001	32	33	47	23	1	1	1	AT4G15820.1	unknown protein
Mcr003565.001	243	261	279	115	1	1	1	AT1G03840.1	C2H2 and C2HC zinc fingers superfamily protein
Mcr003566.000	420	748	809	266	1	1	1	AT2G38080.1	Laccase/Diphenol oxidase family protein
Mcr003568.000	921	1015	1099	683	1	1	1	AT5G15610.2	Proteasome component (PCI) domain protein
Mcr003570.000	28	29	37	23	1	1	1	AT5G22340.1	unknown protein
Mcr003571.000	476	391	608	135	1	1	0.670063	AT2G06925.1	Phospholipase A2 family protein
Mcr003572.000	790	1970	3367	512	0.0426582	0.00627253	1	AT2G46760.1	D-arabinono-1,4-lactone oxidase family protein
Mcr003573.000	1761	2051	1933	1393	1	1	1	AT4G11820.2	hydroxymethylglutaryl-CoA synthase / HMG-CoA synthase / 3-hydroxy-3-methylglutaryl coenzyme A synthase
Mcr003574.000	373	483	455	324	1	1	1	AT5G21060.1	Glyceraldehyde-3-phosphate dehydrogenase-like family protein
Mcr003575.000	13	17	16	6	1	1	1	AT1G76770.1	HSP20-like chaperones superfamily protein
Mcr003576.001	104	150	143	79	1	1	1	AT2G40316.1	unknown protein
Mcr003577.000	322	294	445	272	1	1	1	AT4G31870.1	glutathione peroxidase 7
Mcr003578.001	1492	1560	1602	975	1	1	1	AT3G56490.1	HIS triad family protein 3
Mcr003579.000	135	175	215	137	1	1	1	AT5G54930.1	AT hook motif-containing protein
Mcr003581.002	550	670	911	393	1	1	1	AT4G24240.1	WRKY DNA-binding protein 7
Mcr003582.000	744	625	1104	461	1	1	1	AT3G22880.1	DNA repair (Rad51) family protein
Mcr003582.001	664	585	985	459	1	1	1	AT3G22850.1	Aluminium induced protein with YGL and LRDR motifs
Mcr003584.000	607	885	899	381	1	1	1	AT5G15350.1	early nodulin-like protein 17
Mcr003585.001	1833	2054	2157	1385	1	1	1	AT4G31990.2	aspartate aminotransferase 5
Mcr003589.001	69	57	71	22	1	1	1	AT1G11440.1	unknown protein
Mcr003590.001	50	43	50	20	1	1	1	AT4G36810.1	geranylgeranyl pyrophosphate synthase 1
Mcr003592.000	1689	2242	3000	1706	1	1	1	AT5G47010.1	RNA helicase, putative
Mcr003595.000	703	681	742	351	1	1	1	AT1G74380.1	xyloglucan xylosyltransferase 5
Mcr003597.000	285	350	391	292	1	1	1	AT4G37210.1	Tetratricopeptide repeat (TPR)-like superfamily protein
Mcr003598.000	1397	1831	1704	1101	1	1	1	AT4G16660.1	heat shock protein 70 (Hsp 70) family protein
Mcr003600.000	703	839	1089	560	1	1	1	AT3G62580.1	Late embryogenesis abundant protein (LEA) family protein
Mcr003602.000	1713	2149	2201	1415	1	1	1	AT4G38630.1	regulatory particle non-ATPase 10
Mcr003603.000	63	18	17	16	0.839206	0.379245	1	AT5G33406.1	hAT dimerisation domain-containing protein / transposase-related
Mcr003604.001	110	102	137	93	1	1	1	AT5G23760.1	Copper transport protein family
Mcr003607.000	520	691	781	571	1	1	1	AT4G15900.1	pleiotropic regulatory locus 1
Mcr003608.000	445	486	457	337	1	1	1	AT5G15220.1	Ribosomal protein L27 family protein
Mcr003611.000	61	65	58	7	1	1	1	AT4G35783.1	ROTUNDIFOLIA like 6
Mcr003612.000	988	1167	1524	873	1	1	1	AT4G08350.1	global transcription factor group A2
Mcr003612.001	1995	2008	2063	1324	1	1	1	AT5G13710.2	sterol methyltransferase 1
Mcr003613.001	244	245	332	140	1	1	1	AT1G22160.1	Protein of unknown function (DUF581)
Mcr003613.007	279	231	235	141	1	1	1	AT3G57450.1	unknown protein
Mcr003615.001	994	942	1108	661	1	1	1	AT3G04470.1	Ankyrin repeat family protein
Mcr003616.000	838	875	991	533	1	1	1	AT2G17380.1	associated protein 19
Mcr003617.001	983	1108	1643	1364	1	1	1	AT3G14230.3	related to AP2 2
Mcr003618.000	182	446	369	48	0.357978	1	1	AT3G15550.1	unknown protein
Mcr003622.000	2911	503	1011	465	1.44173e-13	0.000137576	0.00669981	AT5G22410.1	root hair specific 18
Mcr003623.000	119	137	158	69	1	1	1	AT2G05320.1	beta-1,2-N-acetylglucosaminyltransferase II
Mcr003625.001	2248	2650	3671	2646	1	1	1	AT1G17210.1	IAP-like protein 1
Mcr003626.000	91	117	145	105	1	1	1	AT1G32160.1	Protein of unknown function (DUF760)
Mcr003627.000	17	20	12	14	1	1	1	AT5G57420.1	indole-3-acetic acid inducible 33
Mcr003628.000	84	94	124	44	1	1	1	AT1G79480.2	Carbohydrate-binding X8 domain superfamily protein
Mcr003630.000	420	470	592	212	1	1	1	AT5G06060.1	NAD(P)-binding Rossmann-fold superfamily protein
Mcr003631.001	4590	5758	4790	3534	1	1	1	AT5G62300.2	Ribosomal protein S10p/S20e family protein
Mcr003631.002	1464	1815	1826	968	1	1	1	AT4G17890.1	ARF-GAP domain 8
Mcr003632.000	1341	2911	2563	750	0.170189	1	1	AT1G12240.1	Glycosyl hydrolases family 32 protein
Mcr003633.000	300	314	455	179	1	1	1	AT2G04235.1	unknown protein
Mcr003636.001	395	387	502	215	1	1	1	AT3G01720.1	unknown protein
Mcr003637.000	1117	1026	1328	671	1	1	1	AT3G56590.1	hydroxyproline-rich glycoprotein family protein
Mcr003638.001	2	3	1	4	1	1	1	AT1G69540.1	AGAMOUS-like 94
Mcr003640.001	324	363	387	77	1	1	0.547888	AT3G03500.1	TatD related DNase
Mcr003642.000	913	647	904	1002	1	1	1	AT4G27070.1	tryptophan synthase beta-subunit 2
Mcr003643.000	746	883	868	333	1	1	1	AT4G24220.2	NAD(P)-binding Rossmann-fold superfamily protein
Mcr003644.000	877	1083	1409	787	1	1	1	AT2G43970.1	RNA-binding protein
Mcr003645.000	27	40	42	10	1	1	1	AT2G18060.1	vascular related NAC-domain protein 1
Mcr003647.000	890	967	964	601	1	1	1	AT1G47640.1	unknown protein
Mcr003649.000	80	98	97	91	1	1	1	AT2G22370.1	unknown protein
Mcr003650.000	124	179	226	101	1	1	1	AT1G73740.1	UDP-Glycosyltransferase superfamily protein
Mcr003653.000	1980	2546	2652	1873	1	1	1	AT4G24820.2	26S proteasome, regulatory subunit Rpn7;Proteasome component (PCI) domain
Mcr003654.000	298	328	444	326	1	1	1	AT3G62200.1	Putative endonuclease or glycosyl hydrolase
Mcr003655.000	54	128	220	150	1	0.40699	0.738638	AT2G19330.1	plant intracellular ras group-related LRR 6
Mcr003657.001	209	202	195	218	1	1	1	AT3G61590.2	Galactose oxidase/kelch repeat superfamily protein
Mcr003658.000	109	193	177	88	1	1	1	AT2G05790.1	O-Glycosyl hydrolases family 17 protein
Mcr003661.000	1954	3323	2550	1032	1	1	1	AT4G12420.2	Cupredoxin superfamily protein
Mcr003662.000	1360	1324	1520	888	1	1	1	AT1G70330.1	equilibrative nucleotide transporter 1
Mcr003663.000	108	143	188	144	1	1	1	AT2G06510.1	replication protein A 1A
Mcr003665.001	233	182	205	128	1	1	1	AT5G63380.1	AMP-dependent synthetase and ligase family protein
Mcr003666.002	406	208	480	230	0.246564	1	1	AT5G35732.1	unknown protein
Mcr003669.000	387	433	508	337	1	1	1	AT2G38730.1	Cyclophilin-like peptidyl-prolyl cis-trans isomerase family protein
Mcr003673.000	1773	1298	1503	788	1	1	1	AT1G08450.1	calreticulin 3
Mcr003675.000	732	901	844	522	1	1	1	AT1G04340.1	HR-like lesion-inducing protein-related
Mcr003676.000	82	145	276	163	1	0.648743	1	AT2G24270.4	aldehyde dehydrogenase 11A3
Mcr003678.002	858	1140	979	655	1	1	1	AT2G04030.1	Chaperone protein htpG family protein
Mcr003679.001	404	465	547	255	1	1	1	AT4G33430.1	BRI1-associated receptor kinase
Mcr003680.000	483	537	621	258	1	1	1	AT3G20510.1	Transmembrane proteins 14C
Mcr003681.000	99	123	144	34	1	1	1	AT2G30230.1	unknown protein
Mcr003684.000	78	94	121	57	1	1	1	AT1G74900.1	Pentatricopeptide repeat (PPR) superfamily protein
Mcr003685.000	22	43	191	110	1	0.0182738	0.352274	AT5G20260.1	Exostosin family protein
Mcr003686.000	691	691	930	517	1	1	1	AT3G58670.3	Protein of unknown function (DUF1637)
Mcr003687.000	941	859	1086	567	1	1	1	AT4G25970.1	phosphatidylserine decarboxylase 3
Mcr003688.000	50	130	150	20	1	1	1	AT4G30170.1	Peroxidase family protein
Mcr003689.000	63	93	85	49	1	1	1	AT1G28210.1	DNAJ heat shock family protein
Mcr003689.001	68	67	79	44	1	1	1	AT1G28210.2	DNAJ heat shock family protein
Mcr003692.000	2020	2210	2809	1845	1	1	1	AT5G18620.2	chromatin remodeling factor17
Mcr003695.000	113	184	244	127	1	1	1	AT4G33030.1	sulfoquinovosyldiacylglycerol 1
Mcr003697.000	944	1172	1795	874	1	1	1	AT1G27090.1	glycine-rich protein
Mcr003698.001	332	367	361	223	1	1	1	AT4G11630.1	Ribosomal protein L19 family protein
Mcr003699.000	1119	1337	1734	1047	1	1	1	AT1G09580.1	emp24/gp25L/p24 family/GOLD family protein
Mcr003700.000	1409	2651	4708	3301	0.741574	0.0755476	0.164638	AT1G22930.1	T-complex protein 11
Mcr003701.000	534	524	705	316	1	1	1	AT5G06830.1	unknown protein
Mcr003703.000	3774	3862	6000	4115	1	1	1	AT3G02260.1	auxin transport protein (BIG)
Mcr003703.002	1399	1522	1747	978	1	1	1	AT4G00740.1	S-adenosyl-L-methionine-dependent methyltransferases superfamily protein
Mcr003704.001	26	19	32	13	1	1	1	AT3G08010.1	RNA binding
Mcr003705.000	208	212	222	132	1	1	1	AT1G10510.1	RNI-like superfamily protein
Mcr003706.000	420	511	567	339	1	1	1	AT1G80350.1	P-loop containing nucleoside triphosphate hydrolases superfamily protein
Mcr003707.001	251	148	244	46	1	1	0.370536	AT4G15800.1	ralf-like 33
Mcr003708.000	705	754	975	618	1	1	1	AT5G04170.1	Calcium-binding EF-hand family protein
Mcr003710.000	555	585	676	356	1	1	1	AT2G04900.1	unknown protein
Mcr003712.000	307	429	411	209	1	1	1	AT3G42660.1	transducin family protein / WD-40 repeat family protein
Mcr003713.000	1200	1506	1623	1048	1	1	1	AT3G19170.1	presequence protease 1
Mcr003715.001	1294	1376	1758	861	1	1	1	AT4G35310.1	calmodulin-domain protein kinase 5
Mcr003717.000	92	149	57	1	1	1	0.0362861	AT1G24140.1	Matrixin family protein
Mcr003718.000	5474	7278	7872	1871	1	1	0.628513	AT5G60770.1	nitrate transporter 2.4
Mcr003719.001	117	111	164	129	1	1	1	AT1G77250.1	RING/FYVE/PHD-type zinc finger family protein
Mcr003720.000	144	173	217	103	1	1	1	AT3G22104.1	Phototropic-responsive NPH3 family protein
Mcr003721.001	550	1070	1149	589	0.827124	1	1	AT5G22140.1	FAD/NAD(P)-binding oxidoreductase family protein
Mcr003722.000	103	130	223	201	1	1	1	AT2G32120.2	heat-shock protein 70T-2
Mcr003725.001	75	102	106	60	1	1	1	AT1G21930.1	unknown protein
Mcr003726.000	152	193	207	152	1	1	1	AT3G26410.1	methyltransferases;nucleic acid binding
Mcr003727.000	1118	2656	248	197	0.0593097	8.78197e-07	0.0323661	AT5G15180.1	Peroxidase superfamily protein
Mcr003731.000	1060	1168	1395	1027	1	1	1	AT1G67730.1	beta-ketoacyl reductase 1
Mcr003733.000	642	675	797	372	1	1	1	AT1G76200.1	unknown protein
Mcr003734.002	593	659	798	469	1	1	1	AT5G23630.1	phosphate deficiency response 2
Mcr003735.000	663	1052	1348	329	1	1	1	AT1G77690.1	like AUX1 3
Mcr003740.000	3087	3147	3334	1591	1	1	1	AT1G63000.1	nucleotide-rhamnose synthase/epimerase-reductase
Mcr003741.000	592	743	501	515	1	1	1	AT3G52960.1	Thioredoxin superfamily protein
Mcr003742.000	162	204	227	125	1	1	1	AT1G24090.1	RNase H family protein
Mcr003743.001	138	124	178	84	1	1	1	AT4G29940.2	pathogenesis related homeodomain protein A
Mcr003746.000	1040	1289	1519	784	1	1	1	AT5G12370.2	exocyst complex component sec10
Mcr003747.000	99	139	130	104	1	1	1	AT5G64730.1	Transducin/WD40 repeat-like superfamily protein
Mcr003750.000	110	115	110	72	1	1	1	AT3G25470.1	bacterial hemolysin-related
Mcr003752.001	210	258	282	204	1	1	1	AT5G08580.1	Calcium-binding EF hand family protein
Mcr003753.000	555	535	749	546	1	1	1	AT5G59140.1	BTB/POZ domain-containing protein
Mcr003754.000	579	686	922	602	1	1	1	AT5G15050.1	Core-2/I-branching beta-1,6-N-acetylglucosaminyltransferase family protein
Mcr003756.000	187	214	200	188	1	1	1	AT2G28790.1	Pathogenesis-related thaumatin superfamily protein
Mcr003761.000	394	436	644	493	1	1	1	AT1G27510.1	Protein of unknown function (DUF3506)
Mcr003762.001	0	1	547	2258	1	5.2364e-19	2.54405e-26	AT4G21020.1	Late embryogenesis abundant protein (LEA) family protein
Mcr003763.000	843	1063	1412	650	1	1	1	AT1G14700.1	purple acid phosphatase 3
Mcr003764.000	184	234	256	163	1	1	1	AT5G19620.1	outer envelope protein of 80 kDa
Mcr003766.000	393	549	706	227	1	1	1	AT3G24660.1	transmembrane kinase-like 1
Mcr003768.000	937	820	1191	640	1	1	1	AT1G30910.1	Molybdenum cofactor sulfurase family protein
Mcr003770.000	526	661	999	475	1	1	1	AT3G60190.1	DYNAMIN-like 1E
Mcr003771.001	125	125	191	156	1	1	1	AT5G13970.1	unknown protein
Mcr003772.000	373	349	381	274	1	1	1	AT2G45330.2	RNA 2'-phosphotransferase, Tpt1 / KptA family
Mcr003774.000	195	223	245	116	1	1	1	AT1G02160.1	Cox19 family protein (CHCH motif)
Mcr003777.000	631	723	865	406	1	1	1	AT2G43120.1	RmlC-like cupins superfamily protein
Mcr003778.001	11	12	13	5	1	1	1	AT1G67740.1	photosystem II BY
Mcr003779.000	462	438	910	2282	1	1	0.000827503	AT1G74460.1	GDSL-like Lipase/Acylhydrolase superfamily protein
Mcr003782.000	528	597	598	337	1	1	1	AT2G31140.1	Peptidase S24/S26A/S26B/S26C family protein
Mcr003783.000	1239	1427	1941	1034	1	1	1	AT1G50660.1	unknown protein
Mcr003785.000	304	419	512	161	1	1	1	AT3G57060.2	binding
Mcr003787.001	137	148	173	116	1	1	1	AT3G02950.1	Tho complex subunit 7/Mft1p
Mcr003790.000	796	871	904	449	1	1	1	AT5G50000.1	Protein kinase superfamily protein
Mcr003791.000	824	1147	732	703	1	1	1	AT2G40300.1	ferritin 4
Mcr003794.000	47	81	68	28	1	1	1	AT3G21550.1	DUF679 domain membrane protein 2
Mcr003795.000	1335	1535	2163	1286	1	1	1	AT4G14920.1	Acyl-CoA N-acyltransferase with RING/FYVE/PHD-type zinc finger protein
Mcr003797.000	418	560	703	431	1	1	1	AT1G44770.2	unknown protein
Mcr003799.001	810	1680	2946	2869	0.371543	0.0383366	0.00992848	AT1G63440.1	heavy metal atpase 5
Mcr003800.002	15	8	12	11	1	1	1	AT1G44446.2	Pheophorbide a oxygenase family protein with Rieske [2Fe-2S] domain
Mcr003802.000	887	1143	1171	726	1	1	1	AT1G50370.1	Calcineurin-like metallo-phosphoesterase superfamily protein
Mcr003803.000	22	44	124	120	1	0.379245	0.238689	AT1G26800.1	RING/U-box superfamily protein
Mcr003804.000	184	204	248	179	1	1	1	AT1G64600.1	methyltransferases;copper ion binding
Mcr003807.000	429	440	593	256	1	1	1	AT1G75420.1	UDP-Glycosyltransferase superfamily protein
Mcr003808.000	159	175	170	97	1	1	1	AT1G12770.1	P-loop containing nucleoside triphosphate hydrolases superfamily protein
Mcr003811.002	177	196	280	141	1	1	1	AT2G21940.4	shikimate kinase 1
Mcr003814.001	450	605	521	320	1	1	1	AT4G11120.1	translation elongation factor Ts (EF-Ts), putative
Mcr003816.001	477	551	787	452	1	1	1	AT3G17205.3	ubiquitin protein ligase 6
Mcr003817.000	142	102	127	21	1	1	0.51438	AT5G62920.1	response regulator 6
Mcr003819.000	816	822	1349	757	1	1	1	AT2G06530.1	SNF7 family protein
Mcr003820.000	68	75	99	63	1	1	1	AT4G38495.1	unknown protein
Mcr003821.000	427	424	449	297	1	1	1	AT5G47320.1	ribosomal protein S19
Mcr003823.000	106	124	158	101	1	1	1	AT3G52570.1	alpha/beta-Hydrolases superfamily protein
Mcr003824.000	381	464	531	252	1	1	1	AT3G02510.1	Regulator of chromosome condensation (RCC1) family protein
Mcr003825.000	540	939	1186	357	1	1	1	AT4G29210.1	gamma-glutamyl transpeptidase 4
Mcr003827.002	97	187	341	59	1	0.419485	1	AT5G14130.1	Peroxidase superfamily protein
Mcr003833.001	6	11	11	3	1	1	1	AT1G66810.1	Zinc finger C-x8-C-x5-C-x3-H type family protein
Mcr003834.000	62	92	179	106	1	1	1	AT5G05365.1	Heavy metal transport/detoxification superfamily protein
Mcr003835.001	745	674	1153	556	1	1	1	AT4G13360.1	ATP-dependent caseinolytic (Clp) protease/crotonase family protein
Mcr003835.002	767	726	1191	642	1	1	1	AT3G24360.2	ATP-dependent caseinolytic (Clp) protease/crotonase family protein
Mcr003836.001	302	353	364	248	1	1	1	AT5G06350.1	ARM repeat superfamily protein
Mcr003837.000	192	65	110	21	0.0895142	0.630061	0.139121	AT4G26200.1	1-amino-cyclopropane-1-carboxylate synthase 7
Mcr003838.000	112	103	165	75	1	1	1	AT1G47480.1	alpha/beta-Hydrolases superfamily protein
Mcr003840.000	178	209	257	146	1	1	1	AT5G37590.1	Tetratricopeptide repeat (TPR)-like superfamily protein
Mcr003845.000	98	87	90	61	1	1	1	AT5G43710.1	Glycosyl hydrolase family 47 protein
Mcr003849.000	581	693	1014	608	1	1	1	AT4G02080.1	secretion-associated RAS super family 2
Mcr003850.000	961	1275	1733	847	1	1	1	AT2G36910.1	ATP binding cassette subfamily B1
Mcr003851.001	525	614	780	498	1	1	1	AT3G29200.1	chorismate mutase 1
Mcr003852.001	266	422	902	492	1	0.173186	0.874153	AT2G43330.1	inositol transporter 1
Mcr003854.000	1581	2076	2212	1437	1	1	1	AT1G17370.1	oligouridylate binding protein 1B
Mcr003855.000	6606	6352	8471	4322	1	1	1	AT4G19110.1	Protein kinase superfamily protein
Mcr003856.000	1545	1589	2520	1580	1	1	1	AT4G03260.2	Outer arm dynein light chain 1 protein
Mcr003857.000	80	102	106	51	1	1	1	AT5G22820.2	ARM repeat superfamily protein
Mcr003860.000	873	1176	1125	734	1	1	1	AT1G52380.1	NUP50 (Nucleoporin 50 kDa) protein
Mcr003861.000	891	736	923	238	1	1	0.371653	AT1G33260.2	Protein kinase superfamily protein
Mcr003862.000	2134	3779	4566	2235	1	1	1	AT5G66390.1	Peroxidase superfamily protein
Mcr003863.000	143	142	142	86	1	1	1	AT1G05780.1	Vacuolar ATPase assembly integral membrane protein VMA21-like domain
Mcr003864.000	1690	1786	2659	1849	1	1	1	AT4G31290.1	ChaC-like family protein
Mcr003866.000	6	8	8	4	1	1	1	AT1G08390.1	unknown protein
Mcr003867.000	27	36	66	56	1	1	1	AT5G13220.1	jasmonate-zim-domain protein 10
Mcr003867.002	10	21	20	26	1	1	1	AT5G13220.4	jasmonate-zim-domain protein 10
Mcr003868.000	1721	1609	2042	1143	1	1	1	AT1G50480.1	10-formyltetrahydrofolate synthetase
Mcr003871.002	199	228	224	159	1	1	1	AT3G57560.1	N-acetyl-l-glutamate kinase
Mcr003872.000	2446	3239	2812	1958	1	1	1	AT2G30060.1	Pleckstrin homology (PH) domain superfamily protein
Mcr003872.001	1707	1350	2369	1251	1	1	1	AT2G02850.1	plantacyanin
Mcr003875.000	951	1172	1094	880	1	1	1	AT1G62640.2	3-ketoacyl-acyl carrier protein synthase III
Mcr003876.000	64	74	81	46	1	1	1	AT4G28020.1	unknown protein
Mcr003877.000	49	47	70	34	1	1	1	AT1G06500.4	unknown protein
Mcr003878.000	98	127	142	48	1	1	1	AT3G49500.1	RNA-dependent RNA polymerase 6
Mcr003879.000	50	51	84	81	1	1	1	AT5G57930.1	Arabidopsis thaliana protein of unknown function (DUF794)
Mcr003881.000	95	118	104	71	1	1	1	AT3G25120.1	Mitochondrial import inner membrane translocase subunit Tim17/Tim22/Tim23 family protein
Mcr003883.000	411	425	533	294	1	1	1	AT3G05000.1	Transport protein particle (TRAPP) component
Mcr003885.000	1989	4347	3626	1277	0.131515	1	1	AT4G36360.1	beta-galactosidase 3
Mcr003886.001	293	355	699	490	1	1	1	AT4G35580.1	NAC transcription factor-like 9
Mcr003891.000	2128	3024	2462	1927	1	1	1	AT3G07770.1	HEAT SHOCK PROTEIN 89.1
Mcr003891.003	748	722	960	587	1	1	1	AT1G64140.1	unknown protein
Mcr003892.000	88	83	74	31	1	1	1	AT1G17100.1	SOUL heme-binding family protein
Mcr003893.000	42	34	107	28	1	1	1	AT4G35770.1	Rhodanese/Cell cycle control phosphatase superfamily protein
Mcr003895.000	702	880	947	552	1	1	1	AT5G24400.1	NagB/RpiA/CoA transferase-like superfamily protein
Mcr003896.000	333	350	387	218	1	1	1	AT5G58100.1	unknown protein
Mcr003899.001	430	388	410	205	1	1	1	AT5G20090.2	Uncharacterised protein family (UPF0041)
Mcr003900.000	678	695	1485	1263	1	1	0.636115	AT4G14030.2	selenium-binding protein 1
Mcr003902.000	46	60	55	36	1	1	1	AT5G40020.1	Pathogenesis-related thaumatin superfamily protein
Mcr003903.002	938	1337	1098	686	1	1	1	AT4G13850.4	glycine-rich RNA-binding protein 2
Mcr003907.001	36	38	61	39	1	1	1	AT3G55490.1	GINS complex protein
Mcr003910.000	50	63	91	141	1	1	0.758965	AT3G08970.1	DNAJ heat shock N-terminal domain-containing protein
Mcr003911.000	60	84	93	44	1	1	1	AT4G31400.1	damaged DNA binding;DNA-directed DNA polymerases
Mcr003912.000	840	717	968	478	1	1	1	AT4G13030.2	P-loop containing nucleoside triphosphate hydrolases superfamily protein
Mcr003914.001	80	22	67	28	0.456573	1	1	AT1G23850.1	unknown protein
Mcr003915.000	40	65	210	180	1	0.150338	0.163531	AT1G79900.1	Mitochondrial substrate carrier family protein
Mcr003918.001	232	269	347	203	1	1	1	AT5G21140.1	embryo defective 1379
Mcr003920.000	304	357	450	255	1	1	1	AT1G28490.1	syntaxin of plants 61
Mcr003923.000	132	90	104	39	1	1	1	AT1G69040.2	ACT domain repeat 4
Mcr003925.000	985	1277	1416	924	1	1	1	AT5G10780.1	unknown protein
Mcr003927.000	185	212	167	137	1	1	1	AT2G15000.5	unknown protein
Mcr003927.001	223	263	196	160	1	1	1	AT2G15000.1	unknown protein
Mcr003928.000	886	959	1267	718	1	1	1	AT1G64720.1	Polyketide cyclase/dehydrase and lipid transport superfamily protein
Mcr003931.000	86	107	108	70	1	1	1	AT4G15520.1	tRNA/rRNA methyltransferase (SpoU) family protein
Mcr003932.000	133	162	202	114	1	1	1	AT5G51820.1	phosphoglucomutase
Mcr003933.000	133	164	238	147	1	1	1	AT1G28760.1	Uncharacterized conserved protein (DUF2215)
Mcr003938.000	52	76	68	58	1	1	1	AT1G15870.1	Mitochondrial glycoprotein family protein
Mcr003939.000	194	171	184	115	1	1	1	AT3G54210.1	Ribosomal protein L17 family protein
Mcr003940.000	1914	2266	2899	1569	1	1	1	AT1G16780.1	Inorganic H pyrophosphatase family protein
Mcr003941.000	17	17	21	6	1	1	1	AT3G11260.1	WUSCHEL related homeobox 5
Mcr003946.000	1170	1163	1526	761	1	1	1	AT1G04700.1	PB1 domain-containing protein tyrosine kinase
Mcr003948.000	238	276	277	186	1	1	1	AT5G49210.2	unknown protein
Mcr003949.000	128	116	215	116	1	1	1	AT1G19010.1	unknown protein
Mcr003950.000	152	103	189	44	1	1	1	AT4G23340.1	2-oxoglutarate (2OG) and Fe(II)-dependent oxygenase superfamily protein
Mcr003953.000	181	251	342	211	1	1	1	AT4G14930.1	Survival protein SurE-like phosphatase/nucleotidase
Mcr003954.000	94	140	148	58	1	1	1	AT5G41880.1	DNA primases;DNA primases
Mcr003958.001	18	15	18	7	1	1	1	AT1G44575.1	Chlorophyll A-B binding family protein
Mcr003960.001	47	64	56	32	1	1	1	AT3G12040.1	DNA-3-methyladenine glycosylase (MAG)
Mcr003961.000	51	64	122	187	1	1	0.285028	AT3G15260.2	Protein phosphatase 2C family protein
Mcr003963.000	918	880	1093	305	1	1	0.785336	AT5G43180.1	Protein of unknown function, DUF599
Mcr003965.001	239	233	327	176	1	1	1	AT5G52980.1	unknown protein
Mcr003966.000	101	163	101	27	1	1	1	AT3G53190.1	Pectin lyase-like superfamily protein
Mcr003967.000	1695	1879	2423	1753	1	1	1	AT2G29190.2	pumilio 2
Mcr003968.000	13	11	12	2	1	1	1	AT5G51010.1	Rubredoxin-like superfamily protein
Mcr003969.000	46	59	68	37	1	1	1	AT2G06010.1	OBP3-responsive gene 4
Mcr003972.000	2304	2555	2664	1641	1	1	1	AT4G23460.1	Adaptin family protein
Mcr003974.000	435	514	641	342	1	1	1	AT3G51100.1	unknown protein
Mcr003975.000	705	916	903	618	1	1	1	AT5G65010.1	asparagine synthetase 2
Mcr003975.001	1328	1634	2021	1038	1	1	1	AT1G14000.1	VH1-interacting kinase
Mcr003978.000	3462	4558	4702	2306	1	1	1	AT5G02560.1	histone H2A 12
Mcr003979.000	9	4	4	1	1	1	1	AT3G07425.1	unknown protein
Mcr003980.000	3323	4953	4589	2784	1	1	1	AT5G08570.1	Pyruvate kinase family protein
Mcr003981.001	479	525	776	432	1	1	1	AT3G60340.2	alpha/beta-Hydrolases superfamily protein
Mcr003984.000	958	1158	1223	811	1	1	1	AT1G06950.1	translocon at the inner envelope membrane of chloroplasts 110
Mcr003985.000	106	126	118	64	1	1	1	AT1G36390.2	Co-chaperone GrpE family protein
Mcr003986.000	5092	6437	6307	3475	1	1	1	AT2G20420.1	ATP citrate lyase (ACL) family protein
Mcr003987.000	25	39	26	1	1	1	1	AT2G17940.1	Plant protein of unknown function (DUF827)
Mcr003989.000	21	37	34	32	1	1	1	AT1G34150.1	Pseudouridine synthase family protein
Mcr003992.000	83	90	103	44	1	1	1	AT2G41600.3	Mitochondrial glycoprotein family protein
Mcr003993.000	3327	4043	5048	1965	1	1	1	AT2G36830.1	gamma tonoplast intrinsic protein
Mcr004000.000	142	173	201	155	1	1	1	AT1G73840.1	hydroxyproline-rich glycoprotein family protein
Mcr004002.000	36	61	65	11	1	1	1	AT2G45490.1	ataurora3
Mcr004003.000	554	435	461	179	1	1	0.879849	AT5G67420.1	LOB domain-containing protein 37
Mcr004004.000	222	273	304	213	1	1	1	AT2G15430.1	DNA-directed RNA polymerase family protein
Mcr004005.000	22	27	39	9	1	1	1	AT3G20930.1	RNA-binding (RRM/RBD/RNP motifs) family protein
Mcr004007.000	300	246	257	86	1	1	0.914975	AT4G35320.1	unknown protein
Mcr004008.000	1664	1720	1990	1211	1	1	1	AT3G15610.1	Transducin/WD40 repeat-like superfamily protein
Mcr004009.000	993	1007	1241	560	1	1	1	AT2G39890.2	proline transporter 1
Mcr004010.000	8773	11072	16715	11990	1	1	1	AT1G47128.1	Granulin repeat cysteine protease family protein
Mcr004010.001	543	1183	911	196	0.29986	1	1	AT2G37640.1	Barwin-like endoglucanases superfamily protein
Mcr004011.000	571	747	613	443	1	1	1	AT3G17465.1	ribosomal protein L3 plastid
Mcr004014.000	32	19	15	20	1	1	1	AT5G04440.1	Protein of unknown function (DUF1997)
Mcr004017.001	17	11	19	19	1	1	1	AT1G45110.1	Tetrapyrrole (Corrin/Porphyrin) Methylases
Mcr004018.000	1528	1704	1867	938	1	1	1	AT1G01170.2	Protein of unknown function (DUF1138)
Mcr004019.001	70	86	135	125	1	1	1	AT3G15690.2	Single hybrid motif superfamily protein
Mcr004020.000	71	77	95	53	1	1	1	AT3G07440.1	unknown protein
Mcr004023.000	89	157	247	102	1	1	1	AT1G16130.1	wall associated kinase-like 2
Mcr004024.000	100	113	162	68	1	1	1	AT3G16990.1	Haem oxygenase-like, multi-helical
Mcr004024.001	4	30	1851	5728	1	1.43546e-31	6.24411e-30	AT5G06760.1	Late Embryogenesis Abundant 4-5
Mcr004025.000	574	642	789	374	1	1	1	AT3G26370.1	O-fucosyltransferase family protein
Mcr004026.001	724	636	1015	323	1	1	1	AT5G20700.1	Protein of unknown function (DUF581)
Mcr004027.000	4474	4750	5672	2575	1	1	1	AT3G28715.1	ATPase, V0/A0 complex, subunit C/D
Mcr004031.000	128	127	174	139	1	1	1	AT3G61113.1	Ubiquitin related modifier 1
Mcr004032.001	1406	1247	1554	948	1	1	1	AT3G53670.2	unknown protein
Mcr004034.000	122	112	171	113	1	1	1	AT3G47500.1	cycling DOF factor 3
Mcr004035.000	1450	1395	1633	961	1	1	1	AT4G32285.2	ENTH/ANTH/VHS superfamily protein
Mcr004037.000	114	195	170	66	1	1	1	AT3G10310.1	P-loop nucleoside triphosphate hydrolases superfamily protein with CH (Calponin Homology) domain
Mcr004038.001	6	13	21	9	1	1	1	AT2G28560.3	DNA repair (Rad51) family protein
Mcr004039.000	834	1052	1144	970	1	1	1	AT2G26140.1	FTSH protease 4
Mcr004040.000	979	1041	1134	838	1	1	1	AT1G52370.3	Ribosomal protein L22p/L17e family protein
Mcr004041.000	889	1230	1283	645	1	1	1	AT3G18820.1	RAB GTPase homolog G3F
Mcr004043.000	153	164	220	120	1	1	1	AT5G01160.1	RING/U-box superfamily protein
Mcr004044.000	506	574	913	289	1	1	1	AT4G29720.1	polyamine oxidase 5
Mcr004045.000	350	500	547	269	1	1	1	AT5G13680.1	IKI3 family protein
Mcr004047.000	33	36	44	17	1	1	1	AT4G22830.1	unknown protein
Mcr004048.000	310	419	574	846	1	1	0.129483	AT3G05550.1	Hypoxia-responsive family protein
Mcr004051.000	95	76	64	34	1	1	1	AT3G14770.1	Nodulin MtN3 family protein
Mcr004053.000	308	472	484	423	1	1	1	AT4G08960.1	phosphotyrosyl phosphatase activator (PTPA) family protein
Mcr004054.000	7864	9238	8922	5104	1	1	1	AT1G53240.1	Lactate/malate dehydrogenase family protein
Mcr004056.000	329	260	671	1870	1	1	0.000324901	AT5G05340.1	Peroxidase superfamily protein
Mcr004057.000	3477	4140	3969	2148	1	1	1	AT5G67500.1	voltage dependent anion channel 2
Mcr004060.001	22	17	28	14	1	1	1	AT2G23470.1	Protein of unknown function, DUF647
Mcr004061.000	46	35	32	14	1	1	1	AT5G66190.1	ferredoxin-NADP(+)-oxidoreductase 1
Mcr004065.000	240	252	285	194	1	1	1	AT1G19860.1	Zinc finger C-x8-C-x5-C-x3-H type family protein
Mcr004066.001	149	123	257	106	1	1	1	AT4G38620.1	myb domain protein 4
Mcr004067.000	56	61	74	23	1	1	1	AT4G18395.1	unknown protein
Mcr004068.000	4993	5860	5702	3599	1	1	1	AT1G30230.1	Glutathione S-transferase, C-terminal-like;Translation elongation factor EF1B/ribosomal protein S6
Mcr004069.000	9519	11317	9646	6542	1	1	1	AT1G48830.2	Ribosomal protein S7e family protein
Mcr004070.000	595	918	916	301	1	1	1	AT1G50490.1	ubiquitin-conjugating enzyme 20
Mcr004071.001	259	358	359	219	1	1	1	AT2G36480.1	ENTH/VHS family protein
Mcr004071.002	79	77	112	53	1	1	1	AT2G36485.1	ENTH/VHS family protein
Mcr004072.001	310	325	468	327	1	1	1	AT1G76630.2	Tetratricopeptide repeat (TPR)-like superfamily protein
Mcr004073.001	152	129	164	100	1	1	1	AT4G26470.1	Calcium-binding EF-hand family protein
Mcr004075.000	98	140	151	94	1	1	1	AT3G07630.2	arogenate dehydratase 2
Mcr004077.001	45	51	79	36	1	1	1	AT5G45500.2	RNI-like superfamily protein
Mcr004078.000	1936	2524	2071	1571	1	1	1	AT3G02530.1	TCP-1/cpn60 chaperonin family protein
Mcr004079.000	944	1207	1626	1240	1	1	1	AT5G42390.1	Insulinase (Peptidase family M16) family protein
Mcr004081.001	535	517	506	361	1	1	1	AT1G73180.1	Eukaryotic translation initiation factor eIF2A family protein
Mcr004084.000	974	2031	2067	980	0.314623	1	1	AT5G23750.2	Remorin family protein
Mcr004085.001	1833	1859	2342	1070	1	1	1	AT3G57870.1	sumo conjugation enzyme 1
Mcr004086.000	539	610	634	358	1	1	1	AT1G28120.1	unknown protein
Mcr004089.000	4518	4908	5241	2243	1	1	1	AT4G05390.1	root FNR 1
Mcr004091.000	91	93	106	60	1	1	1	AT3G13800.1	Metallo-hydrolase/oxidoreductase superfamily protein
Mcr004092.000	29	31	81	224	1	1	0.0116904	AT1G08080.1	alpha carbonic anhydrase 7
Mcr004093.000	1163	1224	1328	820	1	1	1	AT4G07410.1	Transducin family protein / WD-40 repeat family protein
Mcr004094.000	1671	2117	2995	2302	1	1	1	AT3G53990.1	Adenine nucleotide alpha hydrolases-like superfamily protein
Mcr004094.001	978	1062	1272	868	1	1	1	AT2G40430.3	unknown protein
Mcr004096.001	737	880	1058	538	1	1	1	AT3G16630.2	P-loop containing nucleoside triphosphate hydrolases superfamily protein
Mcr004099.000	301	313	340	187	1	1	1	AT4G31790.2	Tetrapyrrole (Corrin/Porphyrin) Methylases
Mcr004101.000	5	10	16	10	1	1	1	AT3G19615.1	unknown protein
Mcr004108.000	55	73	78	59	1	1	1	AT3G24010.1	RING/FYVE/PHD zinc finger superfamily protein
Mcr004109.000	619	662	820	379	1	1	1	AT5G35200.1	ENTH/ANTH/VHS superfamily protein
Mcr004110.000	59	65	107	63	1	1	1	AT2G36895.1	unknown protein
Mcr004111.000	91	113	127	50	1	1	1	AT1G08350.2	Endomembrane protein 70 protein family
Mcr004112.000	1473	1543	1792	988	1	1	1	AT3G16270.1	ENTH/VHS family protein
Mcr004115.001	1448	284	326	198	3.94273e-10	4.98058e-07	0.00428585	AT4G18010.2	myo-inositol polyphosphate 5-phosphatase 2
Mcr004117.001	35	26	37	28	1	1	1	AT3G25597.1	unknown protein
Mcr004119.000	1290	1271	2078	1191	1	1	1	AT5G57655.2	xylose isomerase family protein
Mcr004120.001	165	186	249	126	1	1	1	AT5G37930.1	Protein with RING/U-box and TRAF-like domains
Mcr004125.000	134	170	147	93	1	1	1	AT4G30620.1	Uncharacterised BCR, YbaB family COG0718
Mcr004127.000	536	668	655	488	1	1	1	AT3G02320.1	N2,N2-dimethylguanosine tRNA methyltransferase
Mcr004128.000	55	65	85	62	1	1	1	AT1G66510.2	AAR2 protein family
Mcr004130.000	200	191	470	2074	1	1	8.53325e-07	AT2G23540.1	GDSL-like Lipase/Acylhydrolase superfamily protein
Mcr004131.000	383	396	536	341	1	1	1	AT4G17420.1	Tryptophan RNA-binding attenuator protein-like
Mcr004132.001	115	117	237	165	1	1	1	AT3G11670.1	UDP-Glycosyltransferase superfamily protein
Mcr004134.000	339	401	491	266	1	1	1	AT5G12040.1	Nitrilase/cyanide hydratase and apolipoprotein N-acyltransferase family protein
Mcr004135.001	22	19	34	12	1	1	1	AT1G21910.1	Integrase-type DNA-binding superfamily protein
Mcr004137.001	55	50	76	26	1	1	1	AT3G07550.2	RNI-like superfamily protein
Mcr004138.000	423	453	361	160	1	1	1	AT4G31470.1	CAP (Cysteine-rich secretory proteins, Antigen 5, and Pathogenesis-related 1 protein) superfamily protein
Mcr004139.001	130	145	169	39	1	1	1	AT1G62045.1	unknown protein
Mcr004140.000	21	31	36	32	1	1	1	AT3G03630.1	cysteine synthase 26
Mcr004142.000	149	149	206	87	1	1	1	AT2G37680.1	unknown protein
Mcr004145.000	565	534	603	332	1	1	1	AT4G11090.1	TRICHOME BIREFRINGENCE-LIKE 23
Mcr004146.000	86	101	86	75	1	1	1	AT1G68080.1	2-oxoglutarate (2OG) and Fe(II)-dependent oxygenase superfamily protein
Mcr004152.000	57	90	75	9	1	1	1	AT1G72880.2	Survival protein SurE-like phosphatase/nucleotidase
Mcr004154.000	290	318	334	166	1	1	1	AT4G23060.1	IQ-domain 22
Mcr004155.000	26	49	56	56	1	1	1	AT5G58760.1	damaged DNA binding 2
Mcr004156.000	6	14	11	5	1	1	1	AT3G51325.1	RING/U-box superfamily protein
Mcr004161.000	1705	2076	2667	1764	1	1	1	AT4G26840.1	small ubiquitin-like modifier 1
Mcr004163.000	2640	3174	6448	5142	1	0.861331	0.409156	AT5G54940.2	Translation initiation factor SUI1 family protein
Mcr004164.000	1666	1901	2180	1293	1	1	1	AT1G76400.1	Ribophorin I
Mcr004166.000	1308	435	659	512	4.85233e-05	0.0285906	1	AT3G62040.1	Haloacid dehalogenase-like hydrolase (HAD) superfamily protein
Mcr004167.000	105	82	122	62	1	1	1	AT5G11280.1	unknown protein
Mcr004169.000	147	112	95	66	1	1	1	AT5G61760.1	inositol polyphosphate kinase 2 beta
Mcr004172.000	3448	5138	4688	2708	1	1	1	AT5G22650.2	histone deacetylase 2B
Mcr004173.000	634	491	569	273	1	1	1	AT5G19980.1	golgi nucleotide sugar transporter 4
Mcr004176.000	422	544	597	467	1	1	1	AT3G20890.1	RNA-binding (RRM/RBD/RNP motifs) family protein
Mcr004177.001	720	911	1026	391	1	1	1	AT2G38120.1	Transmembrane amino acid transporter family protein
Mcr004178.001	306	340	454	311	1	1	1	AT5G05980.2	DHFS-FPGS homolog B
Mcr004180.001	368	338	507	265	1	1	1	AT1G32410.5	Vacuolar protein sorting 55 (VPS55) family protein
Mcr004182.000	112	83	116	34	1	1	1	AT3G58800.1	unknown protein
Mcr004183.001	42	48	67	28	1	1	1	AT4G30400.1	RING/U-box superfamily protein
Mcr004185.002	469	478	561	351	1	1	1	AT3G18390.1	CRS1 / YhbY (CRM) domain-containing protein
Mcr004185.003	441	400	508	199	1	1	1	AT1G69780.1	Homeobox-leucine zipper protein family
Mcr004187.001	1167	1297	1733	969	1	1	1	AT1G32400.3	tobamovirus multiplication 2A
Mcr004188.000	178	213	223	99	1	1	1	AT5G48660.1	B-cell receptor-associated protein 31-like
Mcr004190.000	4397	6893	11218	7298	1	0.630061	0.785336	AT4G39090.1	Papain family cysteine protease
Mcr004191.000	91	114	112	59	1	1	1	AT4G19190.1	zinc knuckle (CCHC-type) family protein
Mcr004192.000	55	75	80	67	1	1	1	AT5G18540.2	unknown protein
Mcr004193.001	1853	2002	2612	1672	1	1	1	AT3G01120.1	Pyridoxal phosphate (PLP)-dependent transferases superfamily protein
Mcr004195.000	345	425	458	270	1	1	1	AT3G11150.1	2-oxoglutarate (2OG) and Fe(II)-dependent oxygenase superfamily protein
Mcr004196.000	3261	4764	4298	2429	1	1	1	AT5G41670.2	6-phosphogluconate dehydrogenase family protein
Mcr004198.000	1392	1470	1532	1106	1	1	1	AT4G19710.2	aspartate kinase-homoserine dehydrogenase ii
Mcr004200.000	1058	1120	2069	1021	1	1	1	AT1G19610.1	Arabidopsis defensin-like protein
Mcr004202.000	673	1039	957	673	1	1	1	AT5G12470.1	Protein of unknown function (DUF3411)
Mcr004204.000	59	66	80	39	1	1	1	AT1G49980.1	DNA/RNA polymerases superfamily protein
Mcr004205.000	62	67	134	48	1	1	1	AT3G17380.1	TRAF-like family protein
Mcr004206.001	6221	7656	7044	3959	1	1	1	AT4G14360.2	S-adenosyl-L-methionine-dependent methyltransferases superfamily protein
Mcr004209.000	25	49	33	13	1	1	1	AT2G27310.1	F-box family protein
Mcr004210.000	1966	2856	2554	1792	1	1	1	AT3G57150.1	homologue of NAP57
Mcr004211.000	1261	966	1891	708	1	1	1	AT4G37260.1	myb domain protein 73
Mcr004212.000	284	391	468	293	1	1	1	AT2G25620.1	DNA-binding protein phosphatase 1
Mcr004213.000	18	45	167	133	1	0.0237862	0.0801349	AT3G04440.1	Plasma-membrane choline transporter family protein
Mcr004216.000	185	245	318	220	1	1	1	AT1G61690.1	phosphoinositide binding
Mcr004217.000	215	208	440	221	1	1	1	AT2G16700.2	actin depolymerizing factor 5
Mcr004219.001	464	547	546	459	1	1	1	AT1G11680.1	CYTOCHROME P450 51G1
Mcr004220.000	122	277	2279	3339	1	4.96772e-13	6.32354e-12	AT1G47960.1	cell wall / vacuolar inhibitor of fructosidase 1
Mcr004223.000	63	105	85	47	1	1	1	AT5G05460.1	Glycosyl hydrolase family 85
Mcr004223.001	16	23	17	7	1	1	1	AT2G30130.1	Lateral organ boundaries (LOB) domain family protein
Mcr004224.000	80	77	89	49	1	1	1	AT1G04985.1	unknown protein
Mcr004225.000	181	332	327	109	1	1	1	AT1G03780.2	targeting protein for XKLP2
Mcr004226.000	422	567	522	323	1	1	1	AT4G34910.1	P-loop containing nucleoside triphosphate hydrolases superfamily protein
Mcr004228.001	16	6	19	16	1	1	1	AT2G47810.1	nuclear factor Y, subunit B5
Mcr004229.001	935	974	994	513	1	1	1	AT4G23100.3	glutamate-cysteine ligase
Mcr004230.000	130	183	194	68	1	1	1	AT2G45340.1	Leucine-rich repeat protein kinase family protein
Mcr004231.000	639	844	951	614	1	1	1	AT4G26850.1	mannose-1-phosphate guanylyltransferase (GDP)s;GDP-galactose:mannose-1-phosphate guanylyltransferases;GDP-galactose:glucose-1-phosphate guanylyltransferases;GDP-galactose:myoinositol-1-phosphate guanylyltransferases;glucose-1-phosphate guanylyltransferase
Mcr004232.000	2461	3332	13006	11350	1	0.000175655	0.000675692	AT1G20450.2	Dehydrin family protein
Mcr004233.000	718	882	1118	590	1	1	1	AT1G32050.1	SCAMP family protein
Mcr004234.001	598	531	700	345	1	1	1	AT1G69340.1	appr-1-p processing enzyme family protein
Mcr004235.002	2004	2433	2227	1517	1	1	1	AT3G59540.1	Ribosomal L38e protein family
Mcr004237.002	3430	3557	3591	2826	1	1	1	AT3G18610.1	nucleolin like 2
Mcr004238.000	63	72	95	55	1	1	1	AT5G22040.3	unknown protein
Mcr004239.001	3667	4343	4925	2437	1	1	1	AT1G08830.2	copper/zinc superoxide dismutase 1
Mcr004240.000	488	600	728	458	1	1	1	AT5G23880.1	cleavage and polyadenylation specificity factor 100
Mcr004241.000	40	52	67	50	1	1	1	AT3G18630.1	uracil dna glycosylase
Mcr004242.000	15529	15066	14758	5458	1	1	0.661536	AT3G43190.1	sucrose synthase 4
Mcr004243.000	52	54	58	33	1	1	1	AT1G61730.1	DNA-binding storekeeper protein-related transcriptional regulator
Mcr004245.001	5070	4138	5342	1740	1	1	0.637868	AT3G24503.1	aldehyde dehydrogenase 2C4
Mcr004246.001	308	430	630	437	1	1	1	AT1G29340.1	plant U-box 17
Mcr004249.000	1327	1697	2343	1384	1	1	1	AT1G14330.1	Galactose oxidase/kelch repeat superfamily protein
Mcr004250.000	36	50	48	28	1	1	1	AT5G06490.1	RING/U-box superfamily protein
Mcr004251.000	7451	10141	8019	5805	1	1	1	AT1G18080.1	Transducin/WD40 repeat-like superfamily protein
Mcr004252.000	215	283	332	211	1	1	1	AT3G56440.1	homolog of yeast autophagy 18 (ATG18) D
Mcr004252.001	1632	1880	2218	1633	1	1	1	AT5G11200.1	DEAD/DEAH box RNA helicase family protein
Mcr004253.000	431	529	579	337	1	1	1	AT2G17250.1	CCAAT-binding factor
Mcr004256.001	27	66	488	573	1	1.54171e-07	3.35617e-07	AT2G46680.2	homeobox 7
Mcr004257.000	81	82	98	76	1	1	1	AT4G27340.1	Met-10+ like family protein
Mcr004258.000	577	882	1123	392	1	1	1	AT1G14390.1	Leucine-rich repeat protein kinase family protein
Mcr004259.000	4	9	30	16	1	1	1	AT5G13080.1	WRKY DNA-binding protein 75
Mcr004262.000	479	594	667	374	1	1	1	AT3G08550.1	elongation defective 1 protein / ELD1 protein
Mcr004263.000	702	981	926	678	1	1	1	AT3G15000.1	cobalt ion binding
Mcr004265.000	68	82	129	50	1	1	1	AT4G20760.1	NAD(P)-binding Rossmann-fold superfamily protein
Mcr004267.000	17	20	21	11	1	1	1	AT1G06510.1	unknown protein
Mcr004269.000	37	72	90	59	1	1	1	AT4G35750.1	SEC14 cytosolic factor family protein / phosphoglyceride transfer family protein
Mcr004273.000	3203	2723	2834	1244	1	1	1	AT3G23430.1	phosphate 1
Mcr004274.000	2220	2649	3097	1618	1	1	1	AT3G12670.1	CTP synthase family protein
Mcr004276.000	8597	10081	10148	4171	1	1	1	AT2G42590.2	general regulatory factor 9
Mcr004277.000	174	189	278	166	1	1	1	AT5G64930.1	CPR5 protein, putative
Mcr004280.000	163	198	211	99	1	1	1	AT3G06130.2	Heavy metal transport/detoxification superfamily protein
Mcr004282.000	192	180	306	295	1	1	1	AT5G54165.1	unknown protein
Mcr004283.001	570	875	1668	1284	1	0.341197	0.277666	AT3G49490.1	unknown protein
Mcr004286.000	18	9	25	2	1	1	1	AT2G25735.1	unknown protein
Mcr004287.001	1104	1161	1624	786	1	1	1	AT4G29490.1	Metallopeptidase M24 family protein
Mcr004288.000	681	722	961	574	1	1	1	AT1G58440.1	FAD/NAD(P)-binding oxidoreductase family protein
Mcr004290.001	1515	3358	2906	1087	0.124705	1	1	AT2G41380.1	S-adenosyl-L-methionine-dependent methyltransferases superfamily protein
Mcr004295.002	498	570	633	418	1	1	1	AT3G07810.1	RNA-binding (RRM/RBD/RNP motifs) family protein
Mcr004297.000	171	207	235	162	1	1	1	AT3G04680.2	CLP-similar protein 3
Mcr004298.000	182	227	263	155	1	1	1	AT5G57970.2	DNA glycosylase superfamily protein
Mcr004299.000	280	247	325	178	1	1	1	AT1G09645.1	unknown protein
Mcr004300.000	294	333	397	245	1	1	1	AT3G47850.1	unknown protein
Mcr004304.000	207	293	290	159	1	1	1	AT1G22270.1	Trm112p-like protein
Mcr004305.000	218	227	245	158	1	1	1	AT4G35980.1	unknown protein
Mcr004306.000	588	681	991	634	1	1	1	AT5G54650.2	formin homology5
Mcr004307.000	131	157	232	119	1	1	1	AT3G01360.2	Family of unknown function (DUF716)
Mcr004308.000	621	1640	4967	4692	0.0264881	3.26821e-07	6.91424e-06	AT5G19600.1	sulfate transporter 3;5
Mcr004309.001	100	95	114	67	1	1	1	AT1G08610.1	Pentatricopeptide repeat (PPR) superfamily protein
Mcr004310.000	152	172	222	139	1	1	1	AT3G07750.2	3'-5'-exoribonuclease family protein
Mcr004312.001	728	864	1134	488	1	1	1	AT5G01220.1	sulfoquinovosyldiacylglycerol 2
Mcr004313.001	679	730	901	478	1	1	1	AT3G54840.1	Ras-related small GTP-binding family protein
Mcr004315.000	109	105	90	61	1	1	1	AT5G01470.2	S-adenosyl-L-methionine-dependent methyltransferases superfamily protein
Mcr004317.000	358	362	472	230	1	1	1	AT1G27850.1	unknown protein
Mcr004318.001	174	236	362	142	1	1	1	AT4G03965.1	RING/U-box superfamily protein
Mcr004319.000	61	99	80	52	1	1	1	AT3G12930.1	Lojap-related protein
Mcr004320.000	673	799	828	557	1	1	1	AT1G29940.1	nuclear RNA polymerase A2
Mcr004321.000	4313	3777	5422	1761	1	1	1	AT3G13790.1	Glycosyl hydrolases family 32 protein
Mcr004323.000	2222	2510	2717	1733	1	1	1	AT4G10320.1	tRNA synthetase class I (I, L, M and V) family protein
Mcr004324.000	430	460	604	633	1	1	1	AT3G22600.1	Bifunctional inhibitor/lipid-transfer protein/seed storage 2S albumin superfamily protein
Mcr004325.001	191	255	324	207	1	1	1	AT1G15880.1	golgi snare 11
Mcr004326.000	144	215	212	77	1	1	1	AT4G17000.1	unknown protein
Mcr004327.000	239	274	287	169	1	1	1	AT1G48200.1	unknown protein
Mcr004328.000	2668	3452	3664	2220	1	1	1	AT1G16300.1	glyceraldehyde-3-phosphate dehydrogenase of plastid 2
Mcr004330.000	215	251	261	144	1	1	1	AT1G79540.1	Pentatricopeptide repeat (PPR) superfamily protein
Mcr004331.000	32	44	68	33	1	1	1	AT3G21150.1	B-box 32
Mcr004333.001	107	159	191	94	1	1	1	AT2G25300.1	Galactosyltransferase family protein
Mcr004335.001	210	353	368	242	1	1	1	AT4G35560.2	Transducin/WD40 repeat-like superfamily protein
Mcr004336.001	47	48	48	16	1	1	1	AT2G02955.1	maternal effect embryo arrest 12
Mcr004337.004	172	172	285	182	1	1	1	AT2G11520.1	calmodulin-binding receptor-like cytoplasmic kinase 3
Mcr004338.000	594	636	658	264	1	1	1	AT1G19940.1	glycosyl hydrolase 9B5
Mcr004339.000	167	293	348	110	1	1	1	AT3G53320.1	unknown protein
Mcr004340.000	102	111	123	39	1	1	1	AT2G03350.1	Protein of unknown function, DUF538
Mcr004341.001	56	70	82	34	1	1	1	AT4G38150.2	Pentatricopeptide repeat (PPR) superfamily protein
Mcr004342.000	448	645	991	499	1	1	1	AT1G29800.2	RING/FYVE/PHD-type zinc finger family protein
Mcr004343.000	82	86	96	29	1	1	1	AT5G59250.1	Major facilitator superfamily protein
Mcr004351.001	37	39	57	26	1	1	1	AT5G41610.1	cation/H+ exchanger 18
Mcr004352.002	5129	5374	6609	3260	1	1	1	AT2G15620.1	nitrite reductase 1
Mcr004353.000	27	23	39	12	1	1	1	AT2G43280.1	Far-red impaired responsive (FAR1) family protein
Mcr004355.000	131	153	156	95	1	1	1	AT2G26350.1	peroxin 10
Mcr004357.001	543	647	1083	673	1	1	1	AT1G23870.1	trehalose-phosphatase/synthase 9
Mcr004358.000	80	103	146	80	1	1	1	AT5G19950.2	Domain of unknown function (DUF1767)
Mcr004360.000	207	305	325	205	1	1	1	AT5G54830.1	DOMON domain-containing protein / dopamine beta-monooxygenase N-terminal domain-containing protein
Mcr004361.000	119	157	188	106	1	1	1	AT1G06590.1	unknown protein
Mcr004364.000	172	232	420	223	1	1	1	AT5G05190.1	Protein of unknown function (DUF3133)
Mcr004365.001	2	4	11	7	1	1	1	AT5G50700.1	hydroxysteroid dehydrogenase 1
Mcr004366.000	152	201	225	110	1	1	1	AT4G31820.1	Phototropic-responsive NPH3 family protein
[truncated: 8,820 more rows]
