# Supplementary material for: RNA-Seq Analysis of the Response of the Halophyte, Mesembryanthemum crystallinum (Ice Plant) to High Salinity
Source: PLoS One. 2015 Feb 23;10(2):e0118339. doi: 10.1371/journal.pone.0118339 (PMC4338230; doi:10.1371/journal.pone.0118339)
Supplement: S2 Table — Data were obtained from the Arabidopsis microarray database (http://www.ncbi.nlm.nih.gov/gds/). (XLSX) [file pone.0118339.s002.xlsx]

## Sheet: FC_FDR_salt_COL16hr_091012.txt
AGI	Fold change	q-Value		Array data sets were retrived from GEO (GSM184925.CEL, GSM184926.CEL, GSM184933.CEL, and GSM184934.CEL)
At1g01010	0.323284	0.0970379		Fold change (log2 scale) and q-value were calculated by SAMr after normalizing the data by gcRMA
At1g01030	0	0.890816
At1g01040	0.244301	0.365817
At1g01050	-0.309098	0.276858
At1g01060	-0.019544	0.224625
At1g01070	0.672075	0.0696843
At1g01080	-0.220049	0.168903
At1g01090	0.052667	0.758979
At1g01100	-0.185517	0.697866
At1g01110	-0.305933	0.0998605
At1g01120	0.241303	0.277556
At1g01130	0.0230421	0.629363
At1g01140	1.26337	0.0360671
At1g01150	0	0.890816
At1g01160	-0.0557395	0.352053
At1g01170	0.0149111	0.263966
At1g01180	0	0.890816
At1g01190	-1.7964	0.0673374
At1g01200	-0.069377	0.233457
At1g01220	-0.0669238	0.405349
At1g01225	-0.595015	0.0265052
At1g01230	-0.0662479	0.373333
At1g01240	0.491539	0.0562691
At1g01250	0	0.890816
At1g01260	-0.181	0.365373
At1g01280	0	0.890816
At1g01290	-0.262399	0.127737
At1g01300	0.4916	0.714135
At1g01310	0	0.890816
At1g01320	0.460968	0.0812917
At1g01340	-1.3968	0.00589093
At1g01360	0.0492006	0.269421
At1g01370	0.340728	0.534775
At1g01380	0.375596	0.69517
At1g01390	0	0.890816
At1g01410	0	0.890816
At1g01420	0.0031553	0.615948
At1g01430	-0.42989	0.0932956
At1g01440	0.53178	0.218551
At1g01450	0	0.890816
At1g01460	0	0.890816
At1g01470	0.437276	0.0627706
At1g01480	-1.26952	0.145894
At1g01490	-0.769999	0.034196
At1g01500	0.370072	0.156264
At1g01510	-0.436138	0.280553
At1g01520	0	0.890816
At1g01530	0	0.890816
At1g01540	-0.104297	0.363724
At1g01550	0.169505	0.155757
At1g01560	0.107863	0.231871
At1g01570	0.937877	0.181557
At1g01600	-0.472931	0.0795792
At1g01610	1.32612	0.302626
At1g01620	0.0668884	0.458216
At1g01630	-0.189428	0.328283
At1g01640	-0.173963	0.578921
At1g01650	0.619239	0.169291
At1g01660	1.50065	0.086477
At1g01670	0.242478	0.405333
At1g01690	0	0.890816
At1g01700	0	0.890816
At1g01710	-0.222557	0.129561
At1g01720	1.05684	0.00893551
At1g01725	0.133788	0.440932
At1g01730	0.310352	0.137045
At1g01740	-0.700259	0.0106798
At1g01750	0.350458	0.092582
At1g01760	0	0.890816
At1g01770	-0.0148887	0.312584
At1g01780	0.78173	0.0670044
At1g01790	-0.602504	0.0106164
At1g01800	0.166326	0.188518
At1g01820	-0.247585	0.0927882
At1g01830	0.0165423	0.612031
At1g01840	0.679326	0.150524
At1g01860	0.0803571	0.342427
At1g01900	0.221853	0.295149
At1g01910	-0.613758	0.0413793
At1g01920	-0.506321	0.308128
At1g01930	0.14664	0.350673
At1g01940	0.168291	0.496194
At1g01950	0.237209	0.567155
At1g01960	-0.538698	0.145244
At1g01970	0.00106529	0.44978
At1g01980	0	0.890816
At1g01990	0.656903	0.0742987
At1g02000	1.45894	0.052622
At1g02020	0.661372	0.0344655
At1g02050	0.00362918	0.533395
At1g02060	0	0.890816
At1g02070	0	0.890816
At1g02080	-0.0279248	0.486363
At1g02090	0.144678	0.705953
At1g02100	-0.488217	0.584313
At1g02110	0.311778	0.770016
At1g02120	-0.493099	0.448274
At1g02130	0.0295784	0.430435
At1g02140	0.277021	0.234345
At1g02150	-0.581062	0.0481185
At1g02160	0.268668	0.601977
At1g02170	0.536437	0.425519
At1g02180	0.511411	0.10254
At1g02190	0	0.890816
At1g02205	0	0.890816
At1g02220	-0.528167	0.439632
At1g02250	0	0.890816
At1g02260	0.0683846	0.603595
At1g02270	0.710735	0.0151832
At1g02280	0.116169	0.603658
At1g02300	0.300482	0.214
At1g02305	-0.00530299	0.394708
At1g02310	2.00081	0.00173636
At1g02320	0	0.890816
At1g02330	-0.247466	0.0739816
At1g02340	1.29066	0.0337678
At1g02360	-1.17267	0.0182595
At1g02370	-0.243855	0.111674
At1g02390	0.496695	0.294967
At1g02400	1.9477	0.0339105
At1g02410	-0.390579	0.0299304
At1g02420	0	0.890816
At1g02450	-0.250961	0.137188
At1g02460	-0.0457479	0.294729
At1g02470	0.0340191	0.665644
At1g02475	0.441221	0.213477
At1g02490	0	0.890816
At1g02500	-0.906177	0.0410621
At1g02540	0	0.517284
At1g02550	0	0.890816
At1g02560	0.0441966	0.620245
At1g02570	0.540361	0.279934
At1g02580	0	0.890816
At1g02620	0.0245942	0.621894
At1g02640	0.0907732	0.210401
At1g02660	1.33526	0.00206936
At1g02670	0	0.244874
At1g02680	0.187562	0.264616
At1g02690	-0.555151	0.146814
At1g02700	1.97673	0.0011655
At1g02710	-0.0914704	0.267867
At1g02720	-0.353694	0.0483405
At1g02730	-0.164504	0.384433
At1g02740	0.0935171	0.571706
At1g02750	-0.0432001	0.327474
At1g02780	-0.119732	0.26682
At1g02790	0	0.890816
At1g02800	0	0.890816
At1g02810	0.250743	0.107075
At1g02813	0.0732183	0.538723
At1g02816	0.364366	0.0648003
At1g02820	3.20234	0.00240236
At1g02830	0	0.595254
At1g02840	-0.0133554	0.276002
At1g02850	0.46378	0.107567
At1g02860	0.503205	0.0453594
At1g02870	-0.410748	0.218345
At1g02890	-0.223213	0.568328
At1g02900	-1.05546	0.054065
At1g02910	0.107642	0.413008
At1g02940	0	0.890816
At1g02950	0.0279887	0.646679
At1g02960	-1.0209	0.12612
At1g02970	-0.0599318	0.566537
At1g02980	0.0106482	0.69563
At1g03000	-0.169492	0.155392
At1g03010	0	0.890816
At1g03020	0	0.890816
At1g03030	-0.310634	0.771427
At1g03040	-0.111576	0.531651
At1g03050	0	0.890816
At1g03055	0	0.890816
At1g03060	-0.475805	0.338455
At1g03070	1.59725	0.071936
At1g03080	-0.247054	0.441582
At1g03090	-0.267265	0.679233
At1g03100	-0.127907	0.177719
At1g03110	-0.259348	0.092471
At1g03130	0.576416	0.0962609
At1g03150	0.0439371	0.31888
At1g03160	-0.0817567	0.558497
At1g03170	0	0.890816
At1g03180	0.576537	0.191055
At1g03190	0.0718702	0.279744
At1g03210	-0.350279	0.0468975
At1g03250	0.164123	0.336862
At1g03260	0.677416	0.35524
At1g03270	-0.147473	0.182274
At1g03280	-0.395794	0.264489
At1g03290	0.00258502	0.248949
At1g03300	0	0.661917
At1g03310	0.506266	0.0956266
At1g03320	0	0.455362
At1g03330	-0.36924	0.453586
At1g03350	0.272887	0.307922
At1g03360	-0.477465	0.076598
At1g03370	0.0231348	0.224276
At1g03380	-0.683574	0.481764
At1g03390	0.00178021	0.763594
At1g03400	-0.00799583	0.743074
At1g03410	0	0.616978
At1g03420	-0.345529	0.186123
At1g03430	-0.265091	0.499619
At1g03440	-0.0075791	0.379176
At1g03445	0	0.890816
At1g03457	-0.00722615	0.271593
At1g03470	0.359825	0.525134
At1g03475	-0.11145	0.421745
At1g03490	0.00187441	0.762912
At1g03510	0.00984355	0.712153
At1g03520	0.18786	0.136998
At1g03530	0.437581	0.718781
At1g03540	-0.00340684	0.764291
At1g03550	0.110372	0.642397
At1g03560	0.273649	0.46873
At1g03590	-0.0211925	0.59795
At1g03600	1.64497	0.0127254
At1g03610	0.358514	0.0800073
At1g03620	0.0315702	0.54999
At1g03630	0.00448921	0.467858
At1g03660	-2.17293	0.000531215
At1g03680	0.95152	0.171329
At1g03687	-0.485218	0.0315795
At1g03700	-0.257274	0.15368
At1g03710	0	0.890816
At1g03720	0	0.890816
At1g03730	0.170842	0.32841
At1g03740	-2.35575	0.161164
At1g03750	0.433326	0.0190524
At1g03770	-0.341147	0.458248
At1g03780	-0.111133	0.486268
At1g03790	2.45085	0.0854939
At1g03820	-1.06646	0.280806
At1g03830	-1.19679	0.0712383
At1g03840	-0.357942	0.0912778
At1g03850	-1.5762	0.0762967
At1g03860	-0.826871	0.0255855
At1g03870	-0.980673	0.0467865
At1g03880	0	0.890816
At1g03890	0	0.890816
At1g03900	0.274374	0.369511
At1g03905	-0.49122	0.0335775
At1g03910	-0.0541099	0.491691
At1g03920	0.848984	0.411755
At1g03950	-0.108092	0.410851
At1g03960	-0.455724	0.731594
At1g03980	-1.35984	0.00947465
At1g03990	0	0.890816
At1g04000	0.53176	0.177196
At1g04010	-0.0953284	0.544828
At1g04020	0.306739	0.572927
At1g04030	-0.169839	0.432686
At1g04040	-0.161164	0.138631
At1g04050	0.0837598	0.239213
At1g04070	0.0754835	0.497209
At1g04080	-0.0193671	0.297171
At1g04090	0.0105963	0.696042
At1g04100	0.103531	0.476912
At1g04110	0	0.752874
At1g04120	0.121257	0.179511
At1g04130	-0.124037	0.766828
At1g04140	-0.240281	0.241243
At1g04150	0	0.890816
At1g04160	0.0532416	0.527449
At1g04170	-0.359249	0.0492444
At1g04180	0.190162	0.212795
At1g04190	-0.423093	0.025649
At1g04200	-0.986611	0.298725
At1g04220	1.65617	0.0423465
At1g04230	0.27593	0.132304
At1g04240	0.353267	0.771126
At1g04250	-0.367153	0.310792
At1g04260	-0.218099	0.71136
At1g04270	-0.0293796	0.491818
At1g04290	-0.0114393	0.66853
At1g04300	-0.0904955	0.431561
At1g04310	0.343508	0.31153
At1g04330	-0.0751961	0.176831
At1g04340	-0.554067	0.0290107
At1g04350	0.000447526	0.589403
At1g04360	1.29093	0.111801
At1g04380	0	0.890816
At1g04390	0	0.890816
At1g04400	-0.0506638	0.306574
At1g04410	-0.065452	0.53414
At1g04420	0.125983	0.726202
At1g04430	-0.365001	0.107171
At1g04440	-0.494203	0.225116
At1g04480	-0.0225757	0.335878
At1g04490	1.638	0.0152467
At1g04500	0	0.890816
At1g04510	-0.281198	0.06017
At1g04520	-0.863608	0.052289
At1g04530	-0.286024	0.533189
At1g04540	0	0.890816
At1g04550	-0.320703	0.760279
At1g04560	2.39519	0.131242
At1g04590	-0.138695	0.274178
At1g04600	0.00928221	0.713675
At1g04610	-0.460113	0.118937
At1g04620	0	0.355906
At1g04625	0	0.890816
At1g04640	-0.0012677	0.600978
At1g04645	0	0.890816
At1g04650	0	0.890816
At1g04660	-0.0527163	0.287625
At1g04670	0	0.890816
At1g04680	-0.782231	0.0682413
At1g04690	0.141282	0.579888
At1g04700	0.0914538	0.365151
At1g04710	0.170987	0.143595
At1g04730	-0.611274	0.0843522
At1g04750	-0.223479	0.206468
At1g04760	0.536156	0.46808
At1g04770	-0.362055	0.597981
At1g04780	-0.192993	0.345202
At1g04790	-0.249564	0.616043
At1g04800	0	0.890816
At1g04810	-0.495048	0.112007
At1g04820	-0.142822	0.311458
At1g04830	0.343443	0.483667
At1g04840	-0.00685569	0.74799
At1g04850	0.0669168	0.729247
At1g04860	0.251831	0.20076
At1g04870	-0.274385	0.554327
At1g04880	0	0.890816
At1g04900	-0.301528	0.270943
At1g04910	0.0559033	0.775819
At1g04920	0	0.890816
At1g04930	0.124884	0.287911
At1g04940	-0.719302	0.245413
At1g04950	-0.806569	0.19272
At1g04960	-0.0494241	0.488456
At1g04970	-0.510747	0.364738
At1g04980	-2.36794	0.0076709
At1g04985	-0.046602	0.705588
At1g04990	0.704498	0.0383505
At1g05000	-0.787802	0.0202417
At1g05010	-0.285131	0.427755
At1g05020	0.4615	0.253627
At1g05030	-0.214399	0.333119
At1g05040	0	0.890816
At1g05055	-0.311078	0.0602968
At1g05060	-1.511	0.242749
At1g05070	0.425449	0.518759
At1g05100	2.90063	0.0210821
At1g05120	-0.267843	0.256577
At1g05140	0.391777	0.152062
At1g05150	-0.403006	0.232014
At1g05160	0	0.711233
At1g05170	0.173928	0.189778
At1g05180	0.165942	0.67167
At1g05190	-1.10993	0.112213
At1g05200	-0.949378	0.00267193
At1g05205	-0.14719	0.333436
At1g05210	-0.246128	0.161799
At1g05230	0	0.890816
At1g05260	-0.267314	0.161481
At1g05270	0.274467	0.28014
At1g05280	0.8478	0.060059
At1g05290	0	0.890816
At1g05300	-1.00012	0.0184022
At1g05310	0.515841	0.277746
At1g05320	-0.385406	0.145751
At1g05330	0.00263531	0.755173
At1g05340	0.411717	0.108122
At1g05350	-0.176226	0.539928
At1g05360	-0.00570074	0.437095
At1g05370	0	0.890816
At1g05380	-0.261527	0.535076
At1g05385	-7.91e-05	0.627603
At1g05400	0.125779	0.618168
At1g05410	-0.286347	0.367656
At1g05430	-0.376888	0.364675
At1g05440	-0.10298	0.327855
At1g05450	0.554897	0.265556
At1g05460	0.00546015	0.314265
At1g05470	0	0.890816
At1g05480	0	0.254404
At1g05490	0	0.890816
At1g05500	-0.349345	0.228383
At1g05510	0	0.890816
At1g05520	-0.571227	0.046628
At1g05530	0.615227	0.342729
At1g05540	0	0.890816
At1g05550	0	0.890816
At1g05560	-1.20755	0.0106957
At1g05570	-0.886302	0.0586477
At1g05575	-0.626107	0.670068
At1g05577	0	0.890816
At1g05590	-0.135449	0.293032
At1g05600	-0.0833868	0.202678
At1g05610	0	0.890816
At1g05620	-0.374489	0.136046
At1g05630	0.425397	0.196779
At1g05670	0	0.890816
At1g05680	-1.06934	0.0950875
At1g05690	-0.193595	0.534727
At1g05700	-2.32551	0.130068
At1g05710	0.032574	0.250852
At1g05720	-0.0592482	0.434526
At1g05740	0.00607782	0.72625
At1g05750	0	0.890816
At1g05760	1.13883	0.152284
At1g05770	0	0.395565
At1g05790	-0.282318	0.428754
At1g05800	0	0.890816
At1g05805	-0.754836	0.032975
At1g05810	-0.481587	0.0486735
At1g05840	-0.875769	0.044075
At1g05850	-0.650927	0.00838051
At1g05860	-0.00991694	0.265869
At1g05880	0	0.890816
At1g05890	-0.329271	0.353416
At1g05900	-0.247938	0.290027
At1g05910	-0.294467	0.32887
At1g05920	0	0.890816
At1g05940	0.594945	0.0886812
At1g05950	0.00724382	0.397182
At1g05960	-0.610378	0.06683
At1g05990	0.0475622	0.625668
At1g06000	0.478534	0.462561
At1g06010	-0.113383	0.236232
At1g06020	0.281257	0.256466
At1g06040	-0.485804	0.250123
At1g06050	0.0891253	0.539817
At1g06060	0.134219	0.160245
At1g06080	-0.0249233	0.342507
At1g06100	0	0.355288
At1g06110	-0.397799	0.117557
At1g06130	-0.209083	0.654877
At1g06140	0	0.703717
At1g06145	-0.286795	0.300057
At1g06160	-0.162103	0.341864
At1g06170	0	0.890816
At1g06180	0.103376	0.538454
At1g06190	-0.27243	0.478165
At1g06200	0.0292803	0.696248
At1g06210	0.129126	0.402653
At1g06225	0	0.890816
At1g06230	0.120155	0.624352
At1g06240	-0.0604202	0.247126
At1g06250	0	0.890816
At1g06260	0	0.493499
At1g06270	0.70997	0.157929
At1g06310	0	0.890816
At1g06320	0.0370957	0.648375
At1g06340	0	0.890816
At1g06380	0.0809957	0.477641
At1g06390	-0.438526	0.191356
At1g06400	-0.167747	0.497066
At1g06410	-0.827699	0.533776
At1g06420	0.745621	0.153656
At1g06430	-0.225581	0.650833
At1g06440	0	0.890816
At1g06450	1.17484	0.207198
At1g06460	2.46033	0.0206539
At1g06470	-0.100913	0.601359
At1g06490	0.738515	0.155456
At1g06500	0.361371	0.417701
At1g06510	-0.461752	0.200411
At1g06520	0.275573	0.172978
At1g06530	0.245831	0.249647
At1g06540	-0.163288	0.500793
At1g06550	-0.985264	0.103032
At1g06560	-0.461262	0.0396627
At1g06570	1.29379	0.00788894
At1g06580	0.427403	0.212732
At1g06590	-0.916704	0.494846
At1g06620	-0.137082	0.222658
At1g06630	-0.60798	0.132653
At1g06640	-0.307346	0.0982113
At1g06650	-0.558406	0.67454
At1g06670	-0.52292	0.0288997
At1g06680	0.909823	0.0775653
At1g06690	0.258481	0.380167
At1g06700	-0.404329	0.333199
At1g06710	-0.0260535	0.680914
At1g06720	-0.486043	0.053621
At1g06730	-0.13117	0.557514
At1g06740	0.107868	0.339351
At1g06750	0	0.890816
At1g06760	-0.0233924	0.694742
At1g06770	-0.128413	0.737334
At1g06780	0.0361502	0.751954
At1g06790	-0.449249	0.0836227
At1g06800	0.683474	0.187329
At1g06810	0	0.890816
At1g06820	-0.251982	0.102302
At1g06830	-1.48429	0.0681461
At1g06840	-0.334534	0.499588
At1g06850	0.064154	0.353702
At1g06890	-0.822332	0.0161347
At1g06900	-0.354245	0.0430601
At1g06930	-0.227892	0.144042
At1g06950	-0.630646	0.210686
At1g06960	-0.712745	0.0179899
At1g06970	0	0.890816
At1g06980	0.0785323	0.285833
At1g06990	0	0.890816
At1g07000	0.370928	0.0793254
At1g07010	0.215414	0.132225
At1g07025	0	0.890816
At1g07030	0.248216	0.690349
At1g07040	0.566995	0.050846
At1g07050	0	0.890816
At1g07060	0	0.890816
At1g07070	-0.49239	0.0413951
At1g07080	0.310053	0.265901
At1g07090	-0.398003	0.212922
At1g07110	-0.239894	0.658968
At1g07120	0.613393	0.207959
At1g07130	0.114307	0.642921
At1g07140	0.0165748	0.416068
At1g07150	0.115706	0.436516
At1g07160	0	0.890816
At1g07170	-0.29377	0.0927565
At1g07180	-1.74274	0.0108067
At1g07190	0	0.890816
At1g07210	-0.432968	0.465368
At1g07220	0.508497	0.186869
At1g07230	0.0509469	0.317944
At1g07240	0.0547169	0.4138
At1g07250	0.616683	0.151618
At1g07260	0.068411	0.483794
At1g07270	0	0.890816
At1g07280	1.00486	0.0597894
At1g07290	0.138366	0.421523
At1g07300	-0.0796895	0.500079
At1g07310	0.336038	0.0547151
At1g07320	-0.113672	0.240989
At1g07330	0	0.890816
At1g07340	0	0.890816
At1g07350	-0.063751	0.530525
At1g07360	-0.0625053	0.234186
At1g07370	-0.337426	0.129767
At1g07380	0.639987	0.027092
At1g07390	0.0495109	0.530271
At1g07410	0.0237954	0.659444
At1g07420	-0.10988	0.228557
At1g07430	4.88801	0.0002775
At1g07440	0.0212632	0.637497
At1g07450	0	0.890816
At1g07460	0	0.890816
At1g07490	0	0.890816
At1g07500	1.6793	0.00168879
At1g07510	0.112556	0.594556
At1g07520	-0.334252	0.227717
At1g07530	-0.354988	0.326919
At1g07540	0	0.890816
At1g07550	0	0.890816
At1g07560	-1.04699	0.079484
At1g07570	-0.0543061	0.595206
At1g07590	0.946675	0.0884116
At1g07610	-0.0479712	0.698532
At1g07620	-0.403835	0.0807367
At1g07630	0.132234	0.158183
At1g07640	-0.566532	0.575972
At1g07650	-0.994109	0.0233814
At1g07680	0.0977503	0.421348
At1g07690	-0.00811643	0.320434
At1g07700	0.201504	0.152126
At1g07705	-1.12267	0.0498628
At1g07720	1.6324	0.0245548
At1g07740	0.0639265	0.432908
At1g07745	-0.0341395	0.658476
At1g07750	0.0866713	0.545891
At1g07770	-0.0654343	0.348913
At1g07790	-0.149275	0.146211
At1g07795	0.243257	0.31589
At1g07830	-0.596932	0.086033
At1g07840	-0.208527	0.310475
At1g07850	0	0.890816
At1g07860	0	0.890816
At1g07870	0.649552	0.0479441
At1g07880	-1.38785	0.118762
At1g07890	0.0435688	0.587658
At1g07910	-0.214961	0.690096
At1g07960	0.431795	0.512971
At1g07970	-0.547368	0.153616
At1g07980	0.34349	0.0801659
At1g07990	-0.0708873	0.320878
At1g08020	-0.0368647	0.63837
At1g08040	0.545373	0.0455497
At1g08050	1.06952	0.0208442
At1g08060	-0.198102	0.149985
At1g08065	0	0.890816
At1g08070	-0.0434723	0.549871
At1g08080	0	0.890816
At1g08090	5.96219	0.00330622
At1g08100	0	0.890816
At1g08110	0.187622	0.121426
At1g08130	-0.00283833	0.503171
At1g08135	0	0.749068
At1g08170	0	0.890816
At1g08180	0.367136	0.170686
At1g08190	0.0416638	0.245366
At1g08210	-0.247514	0.422458
At1g08220	-0.406837	0.0518291
At1g08230	3.16411	0.00408322
At1g08250	0.438169	0.338352
At1g08260	-0.342342	0.163273
At1g08270	-0.077197	0.219574
At1g08280	-0.0392096	0.64078
At1g08310	-0.740078	0.0144855
At1g08315	1.09961	0.0196232
At1g08320	-0.568509	0.0186084
At1g08340	0.48643	0.210512
At1g08350	0.195677	0.720684
At1g08360	-0.193318	0.1128
At1g08370	-0.130102	0.663915
At1g08380	1.33027	0.12057
At1g08390	-0.27759	0.0940885
At1g08410	-0.00761287	0.665525
At1g08430	1.43609	0.0371771
At1g08450	0.0705086	0.487251
At1g08460	0.566397	0.236089
At1g08470	-0.0233308	0.267613
At1g08480	0.00190825	0.50685
At1g08490	-0.184903	0.647979
At1g08500	0.415694	0.749132
At1g08510	0.491697	0.487679
At1g08520	0.033363	0.44986
At1g08540	-0.253281	0.0747269
At1g08550	0.581354	0.0946276
At1g08560	0.209544	0.731689
At1g08570	-0.165192	0.549633
At1g08580	-0.255123	0.116273
At1g08590	-0.552808	0.088586
At1g08600	0.198547	0.63006
At1g08610	-0.0497852	0.228954
At1g08620	-0.30041	0.714642
At1g08630	0	0.746626
At1g08640	0.590555	0.374094
At1g08650	1.16249	0.00298907
At1g08660	-0.706605	0.0437578
At1g08670	0.773171	0.228399
At1g08680	0.0299554	0.493102
At1g08700	0.19607	0.333214
At1g08720	0.171249	0.151428
At1g08730	0.00375242	0.477626
At1g08750	-0.981792	0.0781679
At1g08770	0.263258	0.242147
At1g08780	-0.111299	0.193735
At1g08800	-0.445944	0.35367
At1g08810	0	0.890816
At1g08830	-0.0954903	0.650009
At1g08840	0.0272994	0.517237
At1g08860	0	0.890816
At1g08880	0.0421665	0.369242
At1g08920	1.08317	0.0411097
At1g08930	-0.646171	0.267249
At1g08940	0.0221623	0.37985
At1g08960	0.444052	0.0403485
At1g08970	0.935782	0.0520353
At1g08980	0.920393	0.0989407
At1g08990	0.0835139	0.603975
At1g09000	0	0.890816
At1g09020	1.53226	0.250725
At1g09030	0	0.890816
At1g09060	-0.136762	0.442978
At1g09070	1.49056	0.0022755
At1g09080	-3.1798	0.0538906
At1g09090	-0.693039	0.0928675
At1g09100	-0.514651	0.104427
At1g09130	0.508838	0.0511473
At1g09140	1.03597	0.00248165
At1g09150	-0.465926	0.0628181
At1g09155	-0.51223	0.544241
At1g09160	-0.694446	0.0308025
At1g09170	0.223685	0.170199
At1g09180	0.346613	0.258099
At1g09190	0.0667722	0.450875
At1g09200	0.318621	0.739665
At1g09210	-1.56248	0.0248878
At1g09220	-0.000504485	0.733735
At1g09230	-0.173074	0.149382
At1g09240	-0.020644	0.640732
At1g09250	0.486219	0.616943
At1g09270	-0.0969729	0.425614
At1g09290	-0.0369941	0.723205
At1g09300	-0.700584	0.0405388
At1g09310	3.62771	0.0574901
At1g09320	0.273582	0.091805
At1g09330	0.295265	0.554374
At1g09340	0.0560001	0.228636
At1g09350	-0.00300501	0.276953
At1g09360	0	0.890816
At1g09370	0	0.890816
At1g09380	0.0642411	0.488916
At1g09390	0.43605	0.683451
At1g09400	0	0.726472
At1g09410	0	0.890816
At1g09415	0.150363	0.183301
At1g09420	-1.19267	0.0412207
At1g09430	-0.0838221	0.666183
At1g09440	0.791565	0.146679
At1g09450	-0.506483	0.156772
At1g09460	-0.485071	0.0619301
At1g09500	0	0.890816
At1g09510	0	0.890816
At1g09530	1.45114	0.0803244
At1g09550	0	0.890816
At1g09560	-0.67746	0.0279324
At1g09570	-0.127998	0.61062
At1g09575	1.19902	0.24554
At1g09600	-0.11201	0.376282
At1g09610	0.10261	0.413959
At1g09620	0.106162	0.456139
At1g09630	-0.436392	0.0606457
At1g09660	-0.404894	0.111753
At1g09680	-0.235968	0.426534
At1g09700	0	0.703923
At1g09720	0	0.890816
At1g09730	-0.501378	0.369496
At1g09740	0.468226	0.0657041
At1g09750	-0.740886	0.107044
At1g09760	-0.081501	0.20317
At1g09770	-0.3221	0.492357
At1g09780	0.167464	0.127769
At1g09790	-2.67422	0.0245865
At1g09795	0.450378	0.205644
At1g09800	-0.164326	0.198413
At1g09810	-0.0937036	0.182096
At1g09815	0.128676	0.476595
At1g09820	0.0762197	0.542259
At1g09830	0.0235667	0.290067
At1g09840	0.473595	0.671828
At1g09850	0.319011	0.0514803
At1g09870	0.478567	0.391537
At1g09890	0	0.890816
At1g09900	-0.333783	0.419557
At1g09910	-0.421139	0.663979
At1g09920	0.26392	0.222262
At1g09930	0	0.303102
At1g09940	0.0290906	0.537518
At1g09950	1.1214	0.127468
At1g09960	1.19359	0.00655693
At1g09970	-0.585824	0.640383
At1g09980	0	0.890816
At1g10000	0	0.890816
At1g10010	0	0.890816
At1g10020	5e-10	0.780275
At1g10030	-0.240048	0.261825
At1g10050	-0.154885	0.567805
At1g10060	-0.00384412	0.745548
At1g10070	0.334918	0.120395
At1g10090	-0.106889	0.184046
At1g10110	0	0.890816
At1g10120	-0.367732	0.102683
At1g10130	-0.140187	0.295062
At1g10140	-0.403557	0.464147
At1g10150	-0.0033506	0.32684
At1g10160	-0.255434	0.369075
At1g10170	0.138622	0.476357
At1g10180	-0.328555	0.0736169
At1g10200	0.400384	0.167888
At1g10210	-1.16953	0.217933
At1g10230	0.321131	0.531841
At1g10240	0.333865	0.427897
At1g10270	0.0958968	0.340509
At1g10290	-0.379738	0.0446775
At1g10300	-1.10556	0.027425
At1g10310	0.231374	0.595698
At1g10320	-0.510592	0.295046
At1g10330	0.0812827	0.402288
At1g10340	-0.962618	0.610873
At1g10350	-0.00802473	0.594913
At1g10360	0.66434	0.176546
At1g10370	0.825497	0.0688756
At1g10380	-0.302124	0.0644197
At1g10390	-0.212116	0.517395
At1g10400	-3.13502	0.00592265
At1g10410	-0.028125	0.351656
At1g10420	0.119334	0.390395
At1g10430	0.0409188	0.540245
At1g10460	-0.195501	0.121601
At1g10470	-0.463325	0.067274
At1g10480	1.70334	0.00108621
At1g10490	-1.03989	0.0406974
At1g10500	-0.20008	0.597078
At1g10510	-0.397526	0.0425051
At1g10520	0	0.890816
At1g10522	-0.0156123	0.278864
At1g10530	0.720195	0.167864
At1g10540	0	0.890816
At1g10550	1.34698	0.100289
At1g10560	0.292919	0.268248
At1g10570	0.1099	0.398522
At1g10585	0	0.890816
At1g10590	0.0528298	0.656019
At1g10610	0.151041	0.313409
At1g10620	0	0.890816
At1g10630	0.359982	0.42693
At1g10640	0.00585387	0.727915
At1g10650	0.777668	0.0109811
At1g10660	0.190774	0.203693
At1g10670	-0.0225525	0.575686
At1g10680	0	0.890816
At1g10690	-0.4068	0.28615
At1g10700	-0.31142	0.492848
At1g10710	0	0.687463
At1g10720	-0.938875	0.3446
At1g10730	0.198629	0.436223
At1g10740	-0.119012	0.517046
At1g10750	-0.522401	0.0507667
At1g10760	0.973896	0.0106481
At1g10770	0.0290877	0.603198
At1g10780	-0.584593	0.281155
At1g10800	0.958328	0.0540333
At1g10810	0.345091	0.220692
At1g10830	0.547001	0.0755514
At1g10840	-0.223209	0.104031
At1g10850	-0.548909	0.119476
At1g10870	-0.0711181	0.60729
At1g10880	0	0.890816
At1g10890	0	0.890816
At1g10900	-0.244297	0.621339
At1g10910	-0.146202	0.25469
At1g10920	0	0.890816
At1g10940	-0.375084	0.371145
At1g10950	0.327295	0.509086
At1g10960	0.273713	0.724633
At1g10970	0.807811	0.421206
At1g10980	0	0.890816
At1g10990	-0.132378	0.769619
At1g11000	-0.0786621	0.58398
At1g11020	0.484815	0.143055
At1g11040	0.0629615	0.592828
At1g11050	-0.468239	0.310039
At1g11060	-0.876433	0.239895
At1g11070	0	0.890816
At1g11080	-3.64131	0.000927644
At1g11090	0.267119	0.17921
At1g11100	0.0822085	0.598711
At1g11120	0.0932211	0.537344
At1g11130	0.223699	0.262967
At1g11160	0.708272	0.275796
At1g11170	1.18967	0.0598211
At1g11190	1.91392	0.0032745
At1g11200	0.0238938	0.334943
At1g11210	1.70076	0.0135499
At1g11220	0.640376	0.223816
At1g11240	-0.342081	0.0464377
At1g11250	0	0.725949
At1g11260	0.279017	0.712882
At1g11270	-0.00216659	0.770047
At1g11280	-0.243208	0.109613
At1g11290	0.193591	0.298638
At1g11300	0	0.890816
At1g11310	-0.0453904	0.603246
At1g11320	0.171591	0.350879
At1g11330	0.602717	0.101414
At1g11340	0	0.890816
At1g11350	-0.0631416	0.364104
At1g11360	0.277328	0.679535
At1g11370	0	0.890816
At1g11380	-0.0610366	0.247808
At1g11390	-0.133295	0.241623
At1g11400	-0.0397239	0.272212
At1g11410	0.554196	0.220407
At1g11420	-1.14629	0.0317698
At1g11430	-0.28118	0.0619936
At1g11440	0.172855	0.590021
At1g11470	0	0.890816
At1g11480	-0.177505	0.114988
At1g11530	-1.01826	0.307383
At1g11540	-0.0660431	0.445769
At1g11545	-0.275427	0.211749
At1g11560	0	0.890816
At1g11570	0.0230539	0.62922
At1g11580	-0.921092	0.138917
At1g11590	0	0.890816
At1g11600	0.69195	0.0301524
At1g11610	0	0.890816
At1g11630	-0.376108	0.40546
At1g11650	0.239031	0.149192
At1g11660	0.0810858	0.291542
At1g11670	-1.03091	0.0174825
At1g11680	-0.132832	0.164003
At1g11690	0	0.890816
At1g11700	1.03589	0.089807
At1g11710	0.295249	0.314487
At1g11720	0.274875	0.398023
At1g11730	-0.00436121	0.449543
At1g11740	-4.44e-16	0.781401
At1g11750	-0.149557	0.147939
At1g11760	-0.709237	0.658524
At1g11770	0	0.890816
At1g11780	-0.560854	0.143277
At1g11790	-0.278938	0.132019
At1g11800	0.158253	0.348961
At1g11840	0.106803	0.179717
At1g11850	0	0.890816
At1g11860	-0.110946	0.238484
At1g11870	-0.938628	0.0241425
At1g11880	0.584488	0.359759
At1g11890	-0.0390451	0.360172
At1g11900	0.11024	0.393916
At1g11910	0.147584	0.157041
At1g11915	0.0458778	0.645711
At1g11920	2.7645	0.00124479
At1g11930	-0.0909985	0.570374
At1g11940	0.107296	0.168348
At1g11950	0.00527249	0.697184
At1g11960	1.98946	0.00121307
At1g11970	0	0.890816
At1g11990	0	0.890816
At1g12000	-0.561721	0.0243645
At1g12010	-2.21138	0.0330701
At1g12020	-0.0264738	0.539278
At1g12030	0	0.890816
At1g12040	1.99763	0.0176411
At1g12050	0.100357	0.321306
At1g12070	-0.00104975	0.771395
At1g12080	0.0313784	0.291986
At1g12090	-0.210479	0.228605
At1g12100	0	0.890816
At1g12110	0.354179	0.0810539
At1g12120	-0.503073	0.507802
At1g12130	0	0.890816
At1g12140	0.413079	0.0756149
At1g12150	0.661889	0.0205112
At1g12160	-0.907301	0.0663543
At1g12180	0	0.890816
At1g12190	0	0.890816
At1g12200	-0.360171	0.597474
At1g12210	-0.000726629	0.775486
At1g12220	0.0153174	0.432813
At1g12230	-0.513797	0.0393654
At1g12240	0.35449	0.487124
At1g12250	0.454515	0.231665
At1g12260	0.044406	0.546176
At1g12270	-1.01348	0.0292168
At1g12280	0.0560314	0.510672
At1g12290	0.229646	0.367799
At1g12310	-0.102421	0.229889
At1g12320	0.761418	0.0253477
At1g12330	0.52435	0.231935
At1g12360	-0.796764	0.232046
At1g12370	-0.33277	0.0769786
At1g12400	-0.142011	0.548983
At1g12410	0.294167	0.147908
At1g12430	-0.576434	0.0869527
At1g12450	0.642688	0.187059
At1g12460	-0.418002	0.0626397
At1g12470	0.0748259	0.389507
At1g12480	0	0.890816
At1g12490	0	0.890816
At1g12500	0.218698	0.619579
At1g12520	-0.272399	0.70554
At1g12530	-0.477509	0.0652126
At1g12550	1.00373	0.110548
At1g12560	1.34262	0.0670361
At1g12570	0	0.378946
At1g12580	0.426627	0.188629
At1g12600	-0.00634065	0.560178
At1g12610	0	0.890816
At1g12620	0.0680889	0.373063
At1g12630	0.00685715	0.720621
At1g12640	-0.358859	0.136871
At1g12650	-0.938321	0.317992
At1g12660	0	0.890816
At1g12680	-0.215225	0.403699
At1g12700	0.0388493	0.565347
At1g12710	-0.205335	0.579841
At1g12720	0	0.890816
At1g12730	-0.0113278	0.264378
At1g12740	-0.885717	0.0564277
At1g12750	0.601811	0.12279
At1g12775	0.0253178	0.619817
At1g12780	-0.885545	0.672288
At1g12790	0	0.890816
At1g12800	0.0269695	0.534188
At1g12810	-0.232955	0.510783
At1g12820	-0.086818	0.240957
At1g12830	-0.0687989	0.541482
At1g12840	-0.0230251	0.4481
At1g12845	1.24601	0.00988694
At1g12850	-0.192571	0.452222
At1g12860	0.29407	0.438221
At1g12880	0.623847	0.0175301
At1g12900	1.37062	0.0379065
At1g12910	0.0868812	0.777881
At1g12930	-0.161834	0.222024
At1g12940	0	0.890816
At1g12950	1.12363	0.0428223
At1g12960	0	0.890816
At1g12970	0.0306734	0.651539
At1g12990	-0.00067388	0.7798
At1g13000	-0.462009	0.19096
At1g13020	0.0525117	0.65854
At1g13030	-0.271006	0.0656883
At1g13040	0	0.890816
At1g13050	-1.1615	0.303942
At1g13070	0	0.890816
At1g13080	1.55061	0.00688993
At1g13090	1.43944	0.0155479
At1g13100	0.116351	0.201743
At1g13110	0.514615	0.0835117
At1g13120	-0.929648	0.222769
At1g13130	1.96123	0.0202892
At1g13140	0	0.682674
At1g13150	0	0.890816
At1g13160	-0.235846	0.108931
At1g13170	-0.108641	0.339193
At1g13180	-0.0587947	0.630663
At1g13190	0.128004	0.318325
At1g13195	-0.06107	0.558893
At1g13200	0	0.422823
At1g13210	-0.727865	0.0515596
At1g13220	-0.253767	0.330614
At1g13230	0	0.890816
At1g13250	-0.323303	0.138251
At1g13260	-0.299087	0.0983223
At1g13270	0.341349	0.298234
At1g13280	-0.0407694	0.624685
At1g13290	0	0.890816
At1g13300	-1.00497	0.0596626
At1g13310	0	0.740077
At1g13320	-0.348388	0.54421
At1g13330	0.0253069	0.569486
At1g13340	1.19306	0.0357975
At1g13370	0.145777	0.361218
At1g13380	-0.0351769	0.406332
At1g13400	0	0.725632
At1g13410	0.11184	0.780688
At1g13420	-3.26285	0.0184181
At1g13440	-0.0823646	0.514287
At1g13450	-0.0533583	0.365278
At1g13460	-0.41937	0.772093
At1g13470	0	0.890816
At1g13540	0	0.890816
At1g13560	-0.324575	0.154504
At1g13570	-0.462085	0.377139
At1g13580	-0.782165	0.191737
At1g13590	-0.124645	0.408108
At1g13600	1.32422	0.0173398
At1g13610	-0.492565	0.064832
At1g13630	0	0.890816
At1g13640	-1.43022	0.193497
At1g13650	0	0.890816
At1g13670	-1.05321	0.0262674
At1g13680	0	0.890816
At1g13690	0.119836	0.556483
At1g13700	1.85307	0.00987108
At1g13710	0	0.890816
At1g13730	-0.575927	0.0780727
At1g13740	0.591593	0.186853
At1g13750	-0.223595	0.158841
At1g13760	0	0.890816
At1g13790	0	0.890816
At1g13800	0	0.890816
At1g13810	-0.25471	0.53755
At1g13830	0.00818401	0.708981
At1g13870	-0.00296465	0.774789
At1g13880	-0.169425	0.53311
At1g13890	-0.000508942	0.776454
At1g13900	0.28045	0.30112
At1g13910	-0.17809	0.508373
At1g13920	0.406349	0.313932
At1g13930	0.107991	0.547952
At1g13940	-0.117678	0.693061
At1g13950	-0.168282	0.646647
At1g13960	0.249444	0.0570303
At1g13970	-0.628604	0.207499
At1g13980	-0.267118	0.239292
At1g13990	0.349253	0.0813869
At1g14000	-0.61523	0.322099
At1g14020	-0.215859	0.175452
At1g14030	0.133923	0.402471
At1g14040	-0.071765	0.286801
At1g14060	-0.170066	0.335767
At1g14070	0.345022	0.14545
At1g14080	-0.350543	0.19188
At1g14090	0	0.890816
At1g14110	0	0.890816
At1g14120	-0.995459	0.0777714
At1g14130	-0.562553	0.574545
At1g14140	-0.328768	0.439775
At1g14150	0	0.890816
At1g14180	-0.0473072	0.232696
At1g14200	0.145696	0.297742
At1g14210	-1.22241	0.00279879
At1g14220	-1.181	0.0187669
At1g14240	0.295141	0.561209
At1g14260	0	0.890816
At1g14270	0.00336653	0.437126
At1g14280	-0.465645	0.125089
At1g14290	-0.0524819	0.439204
At1g14300	-0.642703	0.191547
At1g14310	-0.0663548	0.395041
At1g14320	-0.0328877	0.350419
At1g14330	-0.0202945	0.573625
At1g14340	0.84572	0.0201307
At1g14345	1.08767	0.204042
At1g14350	-1.27389	0.0397935
At1g14360	-2.02446	0.00852322
At1g14370	-0.710192	0.0618508
At1g14380	-0.0338683	0.493832
At1g14390	-0.595355	0.0765663
At1g14400	-0.19259	0.716672
At1g14410	-0.0345537	0.257037
At1g14420	0	0.890816
At1g14430	0	0.890816
At1g14440	0	0.890816
At1g14450	-0.00842585	0.464345
At1g14460	-0.13467	0.35765
At1g14470	0	0.890816
At1g14480	-0.542459	0.652657
At1g14490	0	0.890816
At1g14510	-0.327563	0.239181
At1g14530	-0.179964	0.59121
At1g14540	-0.393928	0.279538
At1g14550	0.671924	0.0150405
At1g14560	0.334267	0.429864
At1g14570	-0.573974	0.27949
At1g14580	0	0.890816
At1g14610	-1.07066	0.155805
At1g14620	-0.408109	0.0474843
At1g14640	0	0.890816
At1g14650	0.226246	0.655812
At1g14660	0	0.751273
At1g14670	-0.0729294	0.776914
At1g14680	0	0.890816
At1g14685	-0.219707	0.185806
At1g14687	0	0.890816
At1g14700	0.192068	0.323787
At1g14710	-0.143968	0.221279
At1g14720	1.4886	0.00998208
At1g14730	2.43429	0.000356786
At1g14740	-0.312391	0.298598
At1g14750	0	0.890816
At1g14760	0	0.890816
At1g14770	0	0.740886
At1g14790	0	0.675634
At1g14800	0	0.890816
At1g14810	-0.396287	0.0594088
At1g14820	0.219921	0.199079
At1g14830	-0.680857	0.134302
At1g14840	-0.0758093	0.479655
At1g14850	-0.498921	0.0214944
At1g14890	0.593622	0.181826
At1g14900	-0.401676	0.206865
At1g14910	-0.230739	0.153156
At1g14920	0.138623	0.765116
At1g14930	0	0.890816
At1g14940	0	0.694282
At1g14950	0.00233685	0.758234
At1g14960	-1.83682	0.0157699
At1g14970	0.00925182	0.462292
At1g14980	-0.645632	0.129878
At1g14990	0.305507	0.110136
At1g15000	0.675528	0.150667
At1g15010	0.770676	0.0169117
At1g15020	0.0934712	0.590925
At1g15040	-0.415741	0.402114
At1g15050	0.182382	0.326594
At1g15060	-6.37e-05	0.516523
At1g15080	0.0225559	0.619753
At1g15100	0.952683	0.271467
At1g15110	0.228023	0.305246
At1g15120	-0.159361	0.748735
At1g15130	0.435503	0.182001
At1g15140	0.363988	0.547112
At1g15170	-0.0334478	0.280791
At1g15180	0.503565	0.196399
At1g15190	0	0.890816
At1g15200	-0.199125	0.342348
At1g15210	-0.373374	0.139059
At1g15220	0.281588	0.313076
At1g15230	0.285235	0.0555714
At1g15250	0.17665	0.425503
At1g15260	0.474142	0.199665
At1g15270	-0.372996	0.386891
At1g15280	0.0287474	0.629268
At1g15290	0.455119	0.204692
At1g15300	0.0109281	0.693854
At1g15310	0.107379	0.183555
At1g15320	0	0.890816
At1g15330	-3.82e-05	0.289766
At1g15340	0.322201	0.163559
At1g15350	-0.22296	0.106964
At1g15360	0	0.890816
At1g15370	-0.16373	0.250139
At1g15380	-3.94681	0.0227788
At1g15390	0.000475668	0.335799
At1g15400	-0.130417	0.711471
At1g15410	-0.188314	0.772565
At1g15420	-0.267243	0.703875
At1g15430	0.720184	0.0308184
At1g15440	-0.101568	0.244224
At1g15460	1.71465	0.000642215
At1g15470	0.21866	0.566759
At1g15480	-0.167113	0.215634
At1g15490	0.054984	0.653656
At1g15510	-0.0149253	0.357492
At1g15520	0	0.890816
At1g15530	0.0166855	0.660427
At1g15550	-0.125249	0.240085
At1g15570	-0.357673	0.0510521
At1g15580	0	0.890816
At1g15590	0	0.890816
At1g15600	0	0.890816
At1g15640	1.81964	0.132447
At1g15660	0.0377893	0.555151
At1g15670	0.0836031	0.339145
At1g15690	-0.0739624	0.425043
At1g15700	-0.405066	0.587468
At1g15710	0.219241	0.777659
At1g15720	0.365462	0.265314
At1g15730	-0.267957	0.0864136
At1g15740	-0.738746	0.415989
At1g15750	-0.766129	0.0801342
At1g15780	-0.00961495	0.368465
At1g15790	0.238173	0.30001
At1g15810	-0.941636	0.0547944
At1g15830	0.105557	0.612903
At1g15840	0.0631173	0.320782
At1g15850	0	0.890816
At1g15860	0.187669	0.267439
At1g15870	-0.0327751	0.238531
At1g15880	-0.259857	0.296236
At1g15890	-0.700935	0.620277
At1g15900	-4.44e-06	0.673652
At1g15920	-0.330133	0.610635
At1g15930	-0.285149	0.0884909
At1g15940	-0.157453	0.638639
At1g15950	0.556138	0.0766337
At1g15960	0.340196	0.235074
At1g15980	0	0.890816
At1g15990	0	0.890816
At1g16000	-0.326414	0.319514
At1g16010	0.0715496	0.276398
At1g16020	-0.0239875	0.406554
At1g16030	0.406907	0.193909
At1g16040	0.0552389	0.751162
At1g16060	0.2772	0.556103
At1g16070	-0.282871	0.425154
At1g16080	0.488549	0.0701441
At1g16090	0	0.890816
At1g16130	0.474829	0.192411
At1g16150	-0.677707	0.156867
At1g16160	-0.0014688	0.752494
At1g16170	0.812866	0.00932005
At1g16180	0.0916793	0.190326
At1g16190	-1.00437	0.10568
At1g16210	0.267656	0.0835434
At1g16220	0.0673067	0.755284
At1g16240	-0.077228	0.702813
At1g16260	-0.0904044	0.210765
At1g16280	-0.600654	0.21132
At1g16290	0.0281046	0.606893
At1g16310	1.39314	0.0157065
At1g16330	-0.400212	0.0701124
At1g16340	-0.80217	0.0226837
At1g16350	-0.175695	0.186171
At1g16360	-0.116879	0.355954
At1g16370	0.00146294	0.285865
At1g16380	0	0.890816
At1g16390	-3.58475	0.0034965
At1g16420	-0.000582917	0.449162
At1g16440	0.824613	0.00522493
At1g16460	-0.125941	0.662885
At1g16470	-0.467116	0.0319284
At1g16480	-0.229167	0.20049
At1g16490	0.0501198	0.537692
At1g16500	0.972399	0.0409035
At1g16510	1.0168	0.139028
At1g16520	0.386576	0.583837
At1g16530	-0.366604	0.122378
At1g16540	-1.98614	0.53644
At1g16560	-0.417526	0.163416
At1g16570	-0.155016	0.196653
At1g16590	0.206727	0.741822
At1g16610	0.19534	0.404778
At1g16640	0	0.890816
At1g16650	-0.283114	0.202995
At1g16670	0.050861	0.306479
At1g16680	-0.491948	0.3015
At1g16690	-0.298827	0.0913769
At1g16705	0.0938356	0.427977
At1g16710	-1.10069	0.284129
At1g16720	-0.582603	0.0543663
At1g16730	0	0.890816
At1g16740	-0.0333155	0.331502
At1g16750	0	0.890816
At1g16760	0	0.890816
At1g16770	0	0.70164
At1g16780	0	0.890816
At1g16790	0.962251	0.269405
At1g16800	-0.000532202	0.432433
At1g16820	0	0.890816
At1g16830	-0.233841	0.198777
At1g16840	0.281574	0.0703503
At1g16850	4.67722	0.00148264
At1g16860	-0.797051	0.236184
At1g16870	-0.467179	0.176562
At1g16880	0.457555	0.7478
At1g16900	-0.636764	0.340366
At1g16910	0	0.890816
At1g16920	-0.0976448	0.277619
At1g16940	0.205797	0.31417
At1g16950	0	0.890816
At1g16970	-0.563668	0.271546
At1g16980	0.00459564	0.738079
At1g17000	0	0.890816
At1g17010	0	0.890816
At1g17020	1.26307	0.0386043
At1g17040	-0.239868	0.20133
At1g17050	0.416628	0.0708101
At1g17060	0.134326	0.273258
At1g17080	0.136482	0.380833
At1g17090	1.68926	0.00352822
At1g17100	1.82532	0.0407767
At1g17120	-0.263255	0.579508
At1g17130	-0.193797	0.115083
At1g17140	-0.171725	0.295015
At1g17145	-0.581538	0.63339
At1g17150	0	0.890816
At1g17160	-0.0327913	0.350816
At1g17170	-0.144845	0.210226
At1g17180	-1.29733	0.0272188
At1g17190	-0.222936	0.105902
At1g17200	0	0.890816
At1g17210	-0.230985	0.554485
At1g17220	0.0976054	0.716958
At1g17230	0.508893	0.184411
At1g17240	-0.504704	0.182421
At1g17250	0.372094	0.249449
At1g17260	0	0.758789
At1g17300	-0.8816	0.127896
At1g17310	0	0.890816
At1g17330	0	0.890816
At1g17340	0.483331	0.448956
At1g17350	-0.313064	0.085367
At1g17360	0.0296354	0.499984
At1g17370	-0.258999	0.388366
At1g17380	0	0.890816
At1g17390	0	0.890816
At1g17410	0.0236835	0.277714
At1g17420	0	0.890816
At1g17430	-0.15326	0.25293
At1g17440	-0.502235	0.247839
At1g17455	0.0841708	0.519457
At1g17460	0	0.890816
At1g17470	0.132948	0.64273
At1g17480	0.208688	0.128625
At1g17490	0.266884	0.159943
At1g17500	-0.562623	0.761897
At1g17510	-0.326293	0.0554921
At1g17520	-0.103391	0.318594
At1g17530	0.688721	0.0912024
At1g17540	0	0.890816
At1g17545	0	0.890816
At1g17550	0.354255	0.0822907
At1g17560	-0.286328	0.09347
At1g17580	0.374248	0.325
At1g17590	-0.0917404	0.575084
At1g17600	0	0.890816
At1g17610	0	0.890816
At1g17615	0	0.890816
At1g17620	0.45675	0.577161
At1g17630	0.0954698	0.438181
At1g17640	0.10326	0.505201
At1g17650	0	0.890816
At1g17665	0.0390475	0.283455
At1g17680	-0.00338382	0.613474
At1g17690	-0.0904284	0.357809
At1g17700	0	0.890816
At1g17710	3.09565	0.0138512
At1g17720	-0.295959	0.100067
At1g17730	-0.294405	0.29438
At1g17745	-0.334939	0.572467
At1g17750	0.0393095	0.564281
At1g17760	-0.035829	0.653037
At1g17790	0.246008	0.0934859
At1g17800	0.00811915	0.419398
At1g17810	0	0.890816
At1g17830	0.54386	0.201537
At1g17840	0.488193	0.145569
At1g17850	-0.124519	0.494434
At1g17860	-0.474527	0.0896326
At1g17870	0.515235	0.0451691
At1g17880	-0.533242	0.0444714
At1g17890	-0.126112	0.52507
At1g17910	0	0.890816
At1g17920	0	0.890816
At1g17930	-0.297909	0.247776
At1g17950	0.781869	0.0234607
At1g17960	-0.625924	0.244636
At1g17970	0.245908	0.67492
At1g17980	-0.161122	0.467271
At1g18030	-0.227183	0.265663
At1g18040	-0.26361	0.11096
At1g18050	0	0.890816
At1g18060	0.36678	0.605117
At1g18070	-0.458107	0.758836
At1g18080	0.0771774	0.523294
At1g18100	4.35186	0.0104895
At1g18130	0	0.890816
At1g18140	-1.28002	0.0314844
At1g18150	-0.245201	0.706746
At1g18160	-0.575102	0.312204
At1g18170	0.415097	0.396802
At1g18180	0.396019	0.194464
At1g18190	-0.00648251	0.538549
At1g18200	0	0.890816
At1g18210	0.433924	0.108566
At1g18220	0	0.890816
At1g18250	-0.861257	0.00635079
At1g18260	-0.387828	0.219978
At1g18270	-0.709719	0.450224
At1g18280	0.00338557	0.748498
At1g18290	0.0950071	0.649596
At1g18310	0	0.890816
At1g18330	-1.23174	0.0904254
At1g18340	-0.170804	0.254595
At1g18350	0	0.890816
At1g18360	-0.268495	0.282123
At1g18370	-0.31621	0.372651
At1g18380	0.299562	0.193529
At1g18390	-0.821691	0.21354
At1g18400	0	0.505613
At1g18410	0	0.890816
At1g18440	-0.0596177	0.406126
At1g18450	-0.647525	0.0160712
At1g18460	0.577369	0.0613751
At1g18470	-0.140434	0.655971
At1g18480	-0.00945984	0.441043
At1g18485	0	0.890816
At1g18490	-0.015466	0.37208
At1g18500	-0.429433	0.179305
At1g18510	0	0.890816
At1g18520	0	0.890816
At1g18530	0	0.890816
At1g18540	-0.2561	0.100086
At1g18550	0	0.890816
At1g18560	-0.0986437	0.420001
At1g18570	-0.168397	0.545922
At1g18580	-0.0680608	0.309714
At1g18590	-1.15557	0.298503
At1g18600	0.322495	0.572451
At1g18610	0.0101044	0.618532
At1g18620	0.0277296	0.312933
At1g18630	0.589689	0.61016
At1g18640	-0.179876	0.159214
At1g18650	-0.161232	0.14629
At1g18660	-0.443972	0.346725
At1g18670	0.125776	0.175769
At1g18680	0.0111018	0.637117
At1g18690	-0.18687	0.395707
At1g18700	0.290784	0.680629
At1g18710	0	0.890816
At1g18720	0.261058	0.0895692
At1g18730	0.00742658	0.716545
At1g18740	-0.130621	0.248236
At1g18750	0	0.641224
At1g18800	-0.986624	0.232506
At1g18810	0.188998	0.326745
At1g18830	0	0.400052
At1g18840	-0.34119	0.270293
At1g18850	-0.243777	0.0895533
At1g18860	-0.186896	0.737271
At1g18870	1.86146	0.324556
At1g18890	0.439763	0.0315994
At1g18900	0.108459	0.630029
At1g18910	-0.574898	0.104094
At1g18940	1.18979	0.0164399
At1g18950	-0.540626	0.161133
At1g18970	-0.280149	0.517855
At1g18980	0.243535	0.118255
At1g18990	-0.000122685	0.778261
At1g19000	0.0512094	0.585898
At1g19010	-0.00779955	0.242052
At1g19020	-0.488188	0.470458
At1g19025	-0.163563	0.26755
At1g19030	0	0.890816
At1g19040	0	0.890816
At1g19050	-0.588508	0.121949
At1g19060	0	0.890816
At1g19080	-0.259888	0.192926
At1g19090	0	0.890816
At1g19100	-0.559362	0.114053
At1g19110	-0.558614	0.0198294
At1g19120	0.207508	0.638798
At1g19130	0.059382	0.486284
At1g19140	-0.233834	0.444865
At1g19150	0.0011723	0.769239
At1g19160	0	0.890816
At1g19170	0.141901	0.304085
At1g19180	-0.107947	0.376124
At1g19190	0.34823	0.185473
At1g19200	1.66068	0.00782551
At1g19210	0.008609	0.708712
At1g19220	-0.685622	0.0222238
At1g19230	0.451553	0.0921063
At1g19240	-0.49639	0.0326102
At1g19250	-2.14752	0.382641
At1g19270	0.00752773	0.692593
At1g19290	-0.162602	0.29132
At1g19300	1.01225	0.068939
At1g19310	0.155767	0.178908
At1g19320	0	0.890816
At1g19330	-0.0297988	0.600519
At1g19340	-0.0020231	0.770618
At1g19360	-0.0390288	0.672066
At1g19370	0.00378501	0.756601
At1g19380	0.205831	0.205184
At1g19390	0	0.890816
At1g19410	0	0.890816
At1g19430	-0.0996328	0.419747
At1g19440	0.37305	0.103492
At1g19450	0.860556	0.049958
At1g19480	0.18867	0.590307
At1g19485	-0.355632	0.321591
At1g19500	0	0.890816
At1g19510	0	0.890816
At1g19520	-2.03376	0.188962
At1g19525	-0.420585	0.292319
At1g19530	-2.01693	0.370399
At1g19540	-0.0826993	0.556991
At1g19580	-0.216988	0.123075
At1g19600	-0.155636	0.304608
At1g19610	0.0178274	0.706666
At1g19620	0	0.890816
At1g19630	0	0.417241
At1g19640	0	0.890816
At1g19650	0.92434	0.0114885
At1g19670	0	0.890816
At1g19680	-0.24565	0.244256
At1g19690	0.164104	0.72866
At1g19700	-0.766169	0.126358
At1g19710	-0.874536	0.13546
At1g19715	0.446356	0.0531453
At1g19730	0.0150239	0.335212
At1g19740	-0.10905	0.542481
At1g19770	-0.653272	0.0546676
At1g19780	0	0.890816
At1g19800	-0.154852	0.710535
At1g19830	0	0.890816
At1g19835	-0.491396	0.0714286
At1g19850	-1.72673	0.206262
At1g19860	-0.0697509	0.31325
At1g19870	-0.966291	0.026315
At1g19880	0.0719983	0.591353
At1g19890	0.0124856	0.683911
At1g19900	-2.69787	0.00509808
At1g19920	-0.805087	0.275256
At1g19930	0	0.890816
At1g19940	0.774576	0.0585684
At1g19950	0.346283	0.629632
At1g19960	-3.06337	0.0894582
At1g19970	1.10662	0.00719122
At1g19980	-0.172867	0.398887
At1g20010	-0.752604	0.0578548
At1g20020	0	0.890816
At1g20030	1.47849	0.14564
At1g20050	-0.0840709	0.336909
At1g20070	0.715246	0.0590917
At1g20080	0	0.890816
At1g20090	0.143696	0.630758
At1g20100	-0.889779	0.465257
At1g20110	0.201676	0.147036
At1g20120	0	0.890816
At1g20130	0	0.890816
At1g20150	0	0.890816
At1g20160	-2.87019	0.174088
At1g20180	0	0.890816
At1g20190	2.03617	0.0447885
At1g20200	-0.517595	0.0711273
At1g20220	-0.417847	0.0661957
At1g20230	0.11742	0.370653
At1g20270	0.116389	0.190413
At1g20280	0	0.890816
At1g20290	0	0.890816
At1g20300	-0.0173848	0.593208
At1g20310	0	0.890816
At1g20330	0.0474809	0.693679
At1g20340	0.632875	0.23647
At1g20350	0	0.890816
At1g20370	-0.772929	0.574529
At1g20380	-0.797532	0.0623107
At1g20390	0	0.890816
At1g20400	0	0.890816
At1g20410	-0.103684	0.24619
At1g20430	-0.252874	0.114354
At1g20440	0.596897	0.00850737
At1g20450	1.81628	0.00335379
At1g20480	-0.171075	0.19387
At1g20490	0.370021	0.769191
At1g20510	-1.18418	0.0475477
At1g20520	0	0.890816
At1g20530	0	0.890816
At1g20540	-0.136719	0.156661
At1g20550	-0.117186	0.459136
At1g20560	0.164234	0.136506
At1g20575	-0.240978	0.39168
At1g20580	-0.449923	0.0462633
At1g20620	0.971707	0.0103944
At1g20630	0.695142	0.0860489
At1g20640	-0.423546	0.056285
At1g20650	0.190392	0.305179
At1g20670	-0.592484	0.199761
At1g20680	0	0.890816
At1g20690	0	0.890816
At1g20693	-0.948408	0.229271
At1g20696	0.231036	0.101446
At1g20700	-0.328229	0.292192
At1g20720	-0.00301622	0.76001
At1g20730	0.292904	0.360711
At1g20750	0	0.890816
At1g20760	-0.272739	0.438125
At1g20770	0.0228009	0.456869
At1g20780	0	0.368671
At1g20800	0	0.890816
At1g20810	0.234303	0.284993
At1g20823	0.614733	0.0597736
At1g20830	-0.0020545	0.352655
At1g20840	0.57806	0.537074
At1g20850	1.11897	0.0462474
At1g20860	0	0.890816
At1g20870	0	0.890816
At1g20880	-0.0146324	0.309175
At1g20890	0.0326729	0.564095
At1g20900	0.730782	0.101192
At1g20910	-0.243676	0.284366
At1g20920	0.05461	0.629537
At1g20930	-0.425516	0.415037
At1g20940	0.087968	0.631583
At1g20950	-0.573598	0.205453
At1g20960	-0.234781	0.758472
At1g20970	0	0.890816
At1g20980	-0.523097	0.746182
At1g21000	0.339433	0.0995711
At1g21010	0.719896	0.0886019
At1g21050	-0.984978	0.0684157
At1g21060	0	0.890816
At1g21065	-0.0456918	0.685925
At1g21070	-0.0730554	0.734242
At1g21080	0.0846163	0.211923
At1g21090	-0.516806	0.0787229
At1g21100	-3.67601	0.0366221
At1g21120	-1.01409	0.132859
At1g21130	-0.717899	0.176657
At1g21140	0.461641	0.664819
At1g21160	0.786911	0.130163
At1g21170	0.0513098	0.522303
At1g21190	0.0037632	0.466906
At1g21200	-0.421133	0.669196
At1g21210	0	0.890816
At1g21220	0	0.890816
At1g21230	0	0.890816
At1g21240	0	0.890816
At1g21250	0	0.890816
At1g21270	-0.00194252	0.742329
At1g21290	0	0.890816
At1g21300	0	0.890816
At1g21310	-0.266097	0.558005
At1g21312	0	0.890816
At1g21340	0.703005	0.205057
At1g21350	0.111264	0.498755
At1g21360	0.620249	0.243954
At1g21370	-0.151944	0.1301
At1g21410	1.23204	0.011437
At1g21430	-0.00245016	0.756807
At1g21440	-2.57684	0.00584336
At1g21450	-1.00324	0.410803
At1g21460	0.00203759	0.766591
At1g21480	-0.181839	0.214888
At1g21500	0	0.890816
At1g21510	0	0.890816
At1g21540	0	0.890816
At1g21550	0	0.890816
At1g21560	-1.20117	0.0111555
At1g21570	0.34807	0.774916
At1g21580	-0.103071	0.413642
At1g21590	-0.12443	0.300121
At1g21600	-0.416444	0.206912
At1g21610	-0.122601	0.429483
At1g21630	-0.318923	0.614742
At1g21640	-0.491559	0.136062
At1g21650	-0.924389	0.23444
At1g21660	-0.0486008	0.580903
At1g21670	0.796789	0.122267
At1g21680	0.982672	0.0295181
At1g21690	-0.374044	0.113101
At1g21700	-0.672741	0.0359204
At1g21710	-0.404781	0.569248
At1g21720	-0.422171	0.0944056
At1g21730	-1.73459	0.161894
At1g21740	-0.179504	0.168411
At1g21750	-1.21743	0.0573633
At1g21760	-0.530387	0.461673
At1g21780	-0.0466083	0.728375
At1g21790	0.643865	0.19984
At1g21810	0	0.383815
At1g21830	0.160874	0.348263
At1g21840	0.0943494	0.517554
At1g21850	0	0.890816
At1g21860	0	0.890816
At1g21870	0	0.890816
At1g21880	0.0455348	0.296251
At1g21890	2.03414	0.0146917
At1g21900	-0.77002	0.074822
At1g21910	0.565661	0.0332009
At1g21920	-0.344412	0.284739
At1g21950	0	0.692411
At1g21970	0	0.890816
At1g21980	-0.365105	0.769556
At1g22010	0	0.366118
At1g22015	-0.00693882	0.74753
At1g22020	0.165298	0.288339
At1g22030	0.248517	0.462609
At1g22040	0.0409195	0.288434
At1g22050	0.485195	0.171345
At1g22060	-0.512794	0.139947
At1g22070	-0.100954	0.676205
At1g22080	0	0.890816
At1g22090	0	0.890816
At1g22110	0	0.890816
At1g22130	0	0.890816
At1g22140	-0.0584763	0.608522
At1g22150	1.39703	0.266908
At1g22160	0.00982758	0.701021
At1g22170	0.459163	0.119111
At1g22180	0.291895	0.128197
At1g22190	0.789476	0.00519322
At1g22200	-0.569547	0.344267
At1g22210	0	0.890816
At1g22240	0	0.890816
At1g22270	-0.00348717	0.769699
At1g22275	0	0.890816
At1g22280	-0.763972	0.482874
At1g22290	0.0447671	0.613981
At1g22300	-0.304789	0.513193
At1g22310	-0.975504	0.384132
At1g22330	-0.440887	0.123773
At1g22335	-0.894959	0.0548896
At1g22340	0	0.890816
At1g22360	-0.19095	0.721049
At1g22370	0.00640442	0.750496
At1g22380	0	0.890816
At1g22400	-1.901	0.0123448
At1g22410	0.0761842	0.535774
At1g22420	0	0.890816
At1g22430	1.40986	0.0229532
At1g22440	-0.150974	0.560114
At1g22450	-0.0871971	0.271276
At1g22460	-0.466569	0.224355
At1g22480	0.0478357	0.734139
At1g22490	0.279937	0.360489
At1g22500	0.432934	0.100178
At1g22510	0.595105	0.0342118
At1g22520	-0.0064459	0.374522
At1g22530	0.118415	0.631028
At1g22540	0.361399	0.515556
At1g22550	0.0562068	0.321385
At1g22570	1.74167	0.164621
At1g22590	0	0.890816
At1g22600	0	0.890816
At1g22610	0.137449	0.596031
At1g22620	-0.224799	0.475374
At1g22630	0.0174034	0.687574
At1g22640	1.30867	0.0311514
At1g22650	0.525168	0.158516
At1g22660	-0.255577	0.657747
At1g22670	0	0.890816
At1g22690	0	0.890816
At1g22700	0.376329	0.231966
At1g22710	2.05397	0.00887208
At1g22720	0	0.890816
At1g22730	0.462902	0.771792
At1g22740	-0.367463	0.0646576
At1g22750	-0.328318	0.130528
At1g22760	0	0.890816
At1g22770	0.201693	0.748165
At1g22780	0.264817	0.577764
At1g22790	0.183593	0.244081
At1g22800	-0.132772	0.675015
At1g22810	0	0.890816
At1g22830	-0.0156103	0.714056
At1g22840	0.129829	0.379977
At1g22850	0.75143	0.00799994
At1g22860	-0.526429	0.0841302
At1g22870	-0.0580969	0.506137
At1g22880	-1.12521	0.0126619
At1g22885	-0.00895341	0.714706
At1g22890	-0.623074	0.238357
At1g22900	-0.0210246	0.709536
At1g22910	-0.384881	0.105918
At1g22920	-0.0409467	0.327284
At1g22930	-0.170993	0.519821
At1g22940	0.157264	0.170647
At1g22960	-0.24109	0.403311
At1g22970	-0.471952	0.41472
At1g22980	0	0.890816
At1g22985	0.126204	0.19318
At1g22990	2.35378	0.0224775
At1g23000	-0.0387212	0.211986
At1g23010	0.772714	0.038747
At1g23020	-1.50992	0.0442177
At1g23030	-0.631794	0.609589
At1g23040	0.696683	0.0207332
At1g23050	0.0712679	0.414903
At1g23060	0.554476	0.115385
At1g23070	0	0.890816
At1g23080	-0.185835	0.17079
At1g23090	1.43823	0.0229374
At1g23100	-0.790213	0.00608122
At1g23120	0.943942	0.0363684
At1g23130	0	0.890816
At1g23140	0.158071	0.176189
At1g23160	-0.338753	0.117525
At1g23180	-0.217045	0.734496
At1g23190	0.54444	0.0223982
At1g23200	1.2983	0.0229057
At1g23205	0.0695945	0.296299
At1g23210	-0.744924	0.0389214
At1g23220	0.22595	0.385622
At1g23230	-0.0906737	0.55198
At1g23240	0	0.511084
At1g23250	0	0.890816
At1g23260	0.00274903	0.543893
At1g23270	0	0.890816
At1g23280	-0.892044	0.508135
At1g23300	0	0.890816
At1g23310	0.497982	0.0698429
At1g23320	0	0.890816
At1g23330	0.600184	0.118017
At1g23340	-0.206277	0.242131
At1g23350	0	0.890816
At1g23360	0.0703535	0.372715
At1g23380	-0.490151	0.46069
At1g23390	-0.387807	0.192149
At1g23400	0.533419	0.062612
At1g23410	-0.534403	0.0927247
At1g23420	0	0.890816
At1g23440	-0.0628817	0.405793
At1g23450	0	0.890816
At1g23480	0.0176137	0.66945
At1g23490	0.17744	0.480607
At1g23510	0	0.890816
At1g23520	0	0.890816
At1g23530	1.35374	0.0863026
At1g23540	0.015918	0.664613
At1g23550	-0.207928	0.113054
At1g23560	-0.624074	0.284263
At1g23570	0	0.890816
At1g23580	0	0.703606
At1g23590	0	0.890816
At1g23600	0	0.890816
At1g23610	0.027385	0.6097
At1g23630	0	0.890816
At1g23640	0	0.890816
At1g23650	0	0.890816
At1g23670	0	0.890816
At1g23680	0	0.890816
At1g23690	0	0.890816
At1g23700	0	0.890816
At1g23710	-0.093827	0.69276
At1g23720	0.758148	0.380564
At1g23730	-0.037567	0.430292
At1g23740	1.30521	0.0155162
At1g23750	0.239748	0.619135
At1g23760	-0.447099	0.118508
At1g23780	0.641672	0.0213517
At1g23790	0	0.654591
At1g23800	2.6977	0.00154607
At1g23820	0.0414787	0.755237
At1g23830	-0.41175	0.501491
At1g23840	0	0.890816
At1g23850	0.0915173	0.611745
At1g23860	0.463146	0.210623
At1g23870	-0.724007	0.678932
At1g23880	0.708556	0.11586
At1g23890	-1.05336	0.177632
At1g23910	0	0.890816
At1g23960	-0.00730783	0.404254
At1g23980	0.035427	0.574259
At1g23990	0	0.733306
At1g24000	-0.215905	0.18744
At1g24010	0	0.890816
At1g24020	-0.00648948	0.213088
At1g24030	1.26352	0.00904255
At1g24040	-0.0503773	0.483524
At1g24050	-0.024464	0.591781
At1g24060	0	0.890816
At1g24070	0	0.890816
At1g24090	-0.726544	0.0382554
At1g24100	-0.604289	0.415434
At1g24110	0	0.890816
At1g24120	-0.858773	0.0128205
At1g24140	-0.00292881	0.766432
At1g24150	-0.505884	0.435192
At1g24170	-0.517715	0.124043
At1g24180	0.33488	0.44737
At1g24190	-0.892428	0.384401
At1g24210	0.00540654	0.388397
At1g24240	0.345446	0.516809
At1g24260	0	0.890816
At1g24280	0.77431	0.0273298
At1g24290	0.375982	0.46142
At1g24310	-0.389238	0.097688
At1g24320	0.360135	0.273576
At1g24330	0.194557	0.30954
At1g24340	-0.349913	0.150445
At1g24350	0.377425	0.0856049
At1g24360	0.121925	0.549728
At1g24390	0	0.890816
At1g24400	0	0.890816
At1g24420	-0.173104	0.143817
At1g24430	0.918283	0.0150722
At1g24440	-0.168885	0.233267
At1g24450	-0.157897	0.45319
At1g24460	-0.117797	0.392695
At1g24470	0	0.890816
At1g24490	-0.308838	0.174706
At1g24510	-0.275291	0.16497
At1g24520	0.0877717	0.722111
At1g24530	0.313267	0.575861
At1g24540	0	0.890816
At1g24575	0.465975	0.225029
At1g24610	-0.202945	0.124201
At1g24620	0.568898	0.0204637
At1g24625	-0.174011	0.591052
At1g24640	0	0.890816
At1g24650	0	0.890816
At1g24706	-0.356859	0.526069
At1g24735	1.40518	0.00346479
At1g24764	-0.687606	0.060725
At1g24938	0	0.890816
At1g25230	-0.628977	0.0305171
At1g25240	0.929854	0.208656
At1g25250	0	0.890816
At1g25260	-0.482383	0.0197501
At1g25270	0	0.890816
At1g25275	-7.08e-05	0.393884
At1g25280	-0.679494	0.212177
At1g25290	0.0368687	0.568915
At1g25320	-0.6752	0.105712
At1g25330	0	0.890816
At1g25340	0	0.890816
At1g25350	-0.287853	0.123805
At1g25360	-0.0116893	0.705842
At1g25370	0.46861	0.0461364
At1g25375	-0.35469	0.0290741
At1g25380	0.0339121	0.50138
At1g25390	-1.0468	0.00650936
At1g25400	-0.313773	0.348929
At1g25410	0	0.890816
At1g25420	0.0142605	0.489059
At1g25450	-1.07155	0.0113299
At1g25460	0	0.890816
At1g25470	-0.521867	0.273068
At1g25490	-0.275165	0.351878
At1g25500	0.111996	0.637244
At1g25510	-0.270882	0.123836
At1g25520	-0.0379608	0.495782
At1g25530	1.12924	0.0227154
At1g25540	-0.149341	0.291907
At1g25550	-0.680632	0.136173
At1g25560	-0.074531	0.415592
At1g25570	-0.446099	0.398736
At1g25580	-0.366097	0.0638806
At1g26090	0.16321	0.778547
At1g26100	-0.39651	0.0909804
At1g26110	0.225293	0.430054
At1g26130	0	0.668324
At1g26150	-0.0986102	0.238373
At1g26160	-0.2199	0.100431
At1g26170	-0.150592	0.279839
At1g26190	-0.106736	0.226591
At1g26210	0	0.233013
At1g26220	0	0.890816
At1g26230	0.0934548	0.341983
At1g26240	0.058544	0.507215
At1g26260	-0.792946	0.169997
At1g26270	-0.455242	0.46356
At1g26290	0	0.890816
At1g26300	0.17323	0.166413
At1g26310	0	0.890816
At1g26320	0	0.890816
At1g26330	0.0242854	0.285611
At1g26340	0.154323	0.391141
At1g26350	0.00161028	0.76483
At1g26370	-0.15927	0.153886
At1g26380	-1.24049	0.387335
At1g26390	0	0.890816
At1g26400	0.0182257	0.652419
At1g26410	0	0.890816
At1g26420	-0.464295	0.697168
At1g26440	-0.908061	0.0581086
At1g26450	1.67013	0.0168482
At1g26460	-0.488051	0.0255697
At1g26470	-0.318232	0.202409
At1g26480	0	0.890816
At1g26500	-0.264074	0.284002
At1g26520	0	0.890816
[truncated: 18,873 more rows]
