# Supplementary material for: RNA-Seq Analysis of the Response of the Halophyte, Mesembryanthemum crystallinum (Ice Plant) to High Salinity
Source: PLoS One. 2015 Feb 23;10(2):e0118339. doi: 10.1371/journal.pone.0118339 (PMC4338230; doi:10.1371/journal.pone.0118339)
Supplement: S3 Table — (XLSX) [file pone.0118339.s003.xlsx]

## Sheet: Sheet1
	AGI	140 mM	250 mM	500 mM	DREB2A CX	gene_description
Common elements in "140 mM", "250 mM", "500 mM" and "DREB2ACA"	AT5G13200	1.9689	3.54724	4.46585	1.07039	GRAM domain family protein
	AT3G04720	1.66264	3.27156	2.55807	2.51096	pathogenesis-related 4
	AT1G52690	4.17277	8.36707	10.037	4.51096	Late embryogenesis abundant protein (LEA) family protein
	AT2G37870	2.11398	4.90279	3.96865	1.67807	Bifunctional inhibitor/lipid-transfer protein/seed storage 2S albumin superfamily protein
Common elements in "140 mM", "250 mM" and "DREB2ACA"	AT4G16260	2.0638	2.22767	1.82641	3.4	glycosyl hydrolase family 17
Common elements in "250 mM" and "DREB2ACA"	AT4G25780	2.39516	4.37822	1.08992	2.72247	CAP (Cysteine-rich secretory proteins, Antigen 5, and Pathogenesis-related 1 protein) superfamily protein
	AT1G48750	0.488793	1.41214	1.17825	1.20163	Bifunctional inhibitor/lipid-transfer protein/seed storage 2S albumin superfamily protein
Common elements in "250 mM", "500 mM" and "DREB2ACA"	AT1G20450	0.255407	1.93152	2.56769	1.88753	Dehydrin family protein
	AT2G46680	1.18871	3.75902	4.8045	1.1375	homeobox 7
	AT1G09070	0.120541	3.41165	3.45729	2.03562	soybean gene regulated by cold-2
	AT4G33070	0.83845	1.74786	2.23629	1.53605	Thiamine pyrophosphate dependent pyruvate decarboxylase family protein
	AT1G27730	1.47578	1.83218	2.76799	1.926	salt tolerance zinc finger
	AT1G77120	1.20437	3.29021	5.35873	1.07039	alcohol dehydrogenase 1
	AT5G48540	0.965231	1.76369	2.16722	2.16993	receptor-like protein kinase-related family protein
	AT4G21320	1.89112	3.3355	3.7078	2.1375	Aldolase-type TIM barrel family protein
Common elements in "500 mM" and "DREB2ACA"	AT1G68500	2.13213	2.76816	5.89211	1.80735
	AT1G09310	1.76956	2.93527	5.29677	1.53605	Protein of unknown function, DUF538
	AT1G69870	1.36274	1.76309	3.87023	3.56071	nitrate transporter 1.7
	AT1G10170	0.259186	0.887251	2.40634	1.67807	NF-X-like 1
	AT1G73010	0.496092	1.92741	3.33719	1.20163	phosphate starvation-induced gene 2
	AT2G21620	0.135296	1.33437	2.58663	1.26303	Adenine nucleotide alpha hydrolases-like superfamily protein
140 mM; ice plant root treated with 140 mM NaCl for 24 hr, 250 mM; ice plant root treated with 250 mM NaCl for 24 hr, 500 mM; ice plant root treated with 500 mM NaCl for 24 hr
all data showed fold change (log2 scale) that compared with 0 mM NaCl sample
DREB2A CX; Fold changes (log2 scale) compared with control plant (Sakuma et al., 2006)
