# Supplementary material for: RNA-Seq Analysis of the Response of the Halophyte, Mesembryanthemum crystallinum (Ice Plant) to High Salinity
Source: PLoS One. 2015 Feb 23;10(2):e0118339. doi: 10.1371/journal.pone.0118339 (PMC4338230; doi:10.1371/journal.pone.0118339)
Supplement: S4 Table — (XLSX) [file pone.0118339.s004.xlsx]

## Sheet: Sheet1
Gene	Primer sequence (5' to 3')
Mcr004433.000-qF	TGCTTTGATGATCTTGACAACCATC
Mcr004433.000-qR	AATATAGTACTCCCTCCGTTCTCA
Mcr016501.000-qF	TTCAAACTCACCTGTGGCTCAACT
Mcr016501.000-qR	CTTGTCATTAGTAGAAATTGTTGGT
Mcr016714.000-qF	GAGATGTTTGATGAGAATGGCAAA
Mcr016714.000-qR	GCTGAGTTGGTATTTAGGCTGCT
Mcr008463.000-qF	TAACCACAAGATGGGTTCTCAAGG
Mcr008463.000-qR	TGAAGGAGCGTAATCAAAACTTTC
Mcr004980.000-qF	TAATGATCAACTTTGCAAGGACATG
Mcr004980.000-qR	GAATATTTTGAAGAGCATCATGCGA
Mcr003325.000-qF	CTAAAGAGGGTGGCTCTTCTAATA
Mcr003325.000-qR	CATGAACTCGTCCATGACATTTAC
Mcr016919.013-qF	TGACAAAGAGGGAGATGATCAATC
Mcr016919.013-qR	CCAACCCAACAAGAGATCTAAAATG
Mcr015533.003-qF	GATTAATCAAGATCCTGCTCACCAT
Mcr015533.003-qR	ATATGCGAGTCAGGTCTACTCTG
Mcr003727.000-qF	TCCATGGTGAATATGGGTCGGAT
Mcr003727.000-qR	ACGGTAGAACATGTATATAGTAGG
Mcr002321.000-qF	TCAAGACAATGAGGATACAGCAGT
Mcr002321.000-qR	ACTGTTCAAAGTTCTTGTTCACTG
Mcr015595.040-qF	CGAGTTTTGGATCTGCTTGTTGTT
Mcr015595.040-qR	CATTGCATTACGAGTTCATTCTATG
Mcr017216.000-qF	GATTAAGCCTGGGATTGCCGTTA
Mcr017216.000-qR	TGCCCTTTATGTTCTCTTTTCTCAA
Mcr003762.001-qF	AGTATAAGACTAGGCCGGAGGAT
Mcr003762.001-qR	TTCAAGGACTACCACGATGAACAC
Mcr015149.014-qF	ATGATCAAGCTTGGTGCAATCCTA
Mcr015149.014-qR	ACATGGATGCATAATGCAAGTCATG
Mcr013048.002-qF	TCATATTGCTGGTGATTTGGTGTTG
Mcr013048.002-qR	ATTCTCATCACAAGTCGGTCCAAG
Mcr016047.000-qF	TGGAACCCTAAGCATTTGGCCTT
Mcr016047.000-qR	AGAAACTCATTTGCGTACCCAAAC
Mcr016912.000-qF	CAGTGGAGAAATTCTTTGCTGAGT
Mcr016912.000-qR	GTTTTAATTCACAAATGCACAATGC
Mcr014482.002-qF	TGGCAAACGTTTGGAGAGCTTAC
Mcr014482.002-qR	TCCCTATTGACATCAGCATAAATC
Mcr003053.001-qF	AACTACAAGAATGCAGCTGCCCT
Mcr003053.001-qR	CTCAATGCACCGAAAGATTCTCCAT
Mcr010936.000-qF	GTTGGGTATGGACTCGATTTTTTG
Mcr010936.000-qR	TCTCATGCAAATCGGGTCGTTACA
Gray backgrounds indicate the primer sets that did show good amiplifications.
